# Supplementary material for: Methyl 3,4-bis­(cyclo­propyl­meth­oxy)benzoate
Source: Acta Crystallogr Sect E Struct Rep Online. 2011 Apr 13;67(Pt 5):o1130. doi: 10.1107/S1600536811013158 (PMC3089130; doi:10.1107/S1600536811013158)
Supplement: Supplementary file 2 [file e-67-o1130-Isup2.hkl]

# 
# h,k,l, Fc-squared, Fo-squared, sigma(Fo-squared) and status flag 
# 
data_I
_shelx_title '  _m100705a' 
_shelx_refln_list_code          4 
_shelx_F_calc_maximum      100.80 
_exptl_crystal_F_000       592.00 
_reflns_d_resolution_high  0.7306 
 
loop_ 
 _symmetry_equiv_pos_as_xyz 
 'x, y, z' 
 'x+1/2, -y+1/2, -z' 
 '-x, y+1/2, -z+1/2' 
 '-x+1/2, -y, z+1/2' 
 
_cell_length_a     4.9018 
_cell_length_b    15.5430 
_cell_length_c    18.8460 
_cell_angle_alpha  90.000 
_cell_angle_beta   90.000 
_cell_angle_gamma  90.000 
 
_shelx_F_squared_multiplier     1.000 
 
loop_ 
 _refln_index_h 
 _refln_index_k 
 _refln_index_l 
 _refln_F_squared_calc 
 _refln_F_squared_meas 
 _refln_F_squared_sigma 
 _refln_observed_status 
   2   0   0     3891.76     4166.98     23.22 o 
   4   0   0     1690.65     1831.40     27.76 o 
   6   0   0       27.97       41.10      5.82 o 
   1   1   0       49.24       58.37      0.68 o 
   2   1   0        2.83        2.58      0.49 o 
   3   1   0        0.48        1.69      0.40 o 
   4   1   0      155.67      170.61      3.32 o 
   5   1   0      329.69      312.83     17.54 o 
   6   1   0        0.41        0.76      2.84 o 
   0   2   0     3301.53     3417.13    127.34 o 
   2   2   0        0.39        2.07      0.40 o 
   3   2   0      254.25      207.14      4.39 o 
   4   2   0       30.93       25.35      1.60 o 
   5   2   0      149.93      137.50      4.28 o 
   6   2   0        0.56        0.64      2.42 o 
   2   3   0      877.02      861.39     11.45 o 
   3   3   0      864.54      765.44      8.47 o 
   4   3   0      308.31      327.53      5.11 o 
   5   3   0       95.57       88.29      3.59 o 
   6   3   0       15.79       11.72     13.99 o 
   1   4   0     2182.54     2267.77     19.26 o 
   2   4   0       78.64       94.93      1.21 o 
   3   4   0      245.31      234.72      2.94 o 
   4   4   0     1226.84     1205.11     25.58 o 
   5   4   0        5.51        5.22      1.66 o 
   6   4   0        2.68        1.81      1.76 o 
   1   5   0      566.90      609.39      3.27 o 
   2   5   0      275.44      366.49      5.75 o 
   3   5   0        0.22        0.48      0.75 o 
   4   5   0      184.03      185.38      4.63 o 
   5   5   0       38.61       34.46      2.81 o 
   6   5   0        0.01        0.01      2.10 o 
   0   6   0      157.63      122.17      2.31 o 
   1   6   0        0.24       14.04      4.76 o 
   2   6   0      632.60      628.03      7.20 o 
   3   6   0     1307.78     1272.76     38.40 o 
   4   6   0      208.21      175.65      4.92 o 
   5   6   0      205.36      212.13      5.79 o 
   6   6   0        6.79        5.51      6.09 o 
   1   7   0      211.93      242.50      2.75 o 
   2   7   0       20.52       16.52      0.89 o 
   3   7   0      272.03      223.36      4.52 o 
   4   7   0       17.51       21.39      4.81 o 
   5   7   0       12.95       18.37      2.42 o 
   6   7   0       10.56        5.37      6.55 o 
   0   8   0      584.51      621.28     14.82 o 
   1   8   0       30.00       25.64      1.35 o 
   2   8   0        0.00        1.21      0.77 o 
   3   8   0        1.50        5.49      1.77 o 
   4   8   0      765.32      776.73     16.30 o 
   5   8   0       97.88       97.72      4.05 o 
   6   8   0       18.57       27.27      4.72 o 
   1   9   0      334.72      381.74      4.73 o 
   2   9   0       97.44       72.20      2.39 o 
   3   9   0      355.69      381.98      7.64 o 
   4   9   0       48.06       49.45      2.69 o 
   5   9   0      103.30      107.41      4.88 o 
   6   9   0        5.93        4.34      5.16 o 
   0  10   0       16.27       10.56      9.96 o 
   1  10   0      152.17      145.13      3.91 o 
   2  10   0      104.35       88.00      2.82 o 
   3  10   0      211.56      219.19      5.44 o 
   4  10   0        2.83        2.18      0.95 o 
   5  10   0        6.63        7.11      3.28 o 
   1  11   0       14.44       16.65      2.04 o 
   2  11   0        5.67        4.86      1.40 o 
   3  11   0      244.92      235.93      6.56 o 
   4  11   0       64.02       70.05      3.40 o 
   5  11   0       38.09       39.86      3.78 o 
   0  12   0      109.75      133.26     16.68 o 
   1  12   0      215.48      224.29      4.64 o 
   2  12   0       80.48       94.33      3.22 o 
   3  12   0       39.79       33.56      2.59 o 
   4  12   0       23.96       22.12      3.26 o 
   5  12   0        9.23        4.76      3.40 o 
   1  13   0       55.40       61.45      2.76 o 
   2  13   0        0.03        0.53      0.93 o 
   3  13   0       60.49       67.24      3.42 o 
   4  13   0        0.00        0.93      0.88 o 
   5  13   0       31.70       27.39      4.84 o 
   0  14   0      429.07      408.45     67.37 o 
   1  14   0        5.48        8.59      2.31 o 
   2  14   0       45.54       45.86      2.49 o 
   3  14   0       32.77       37.86      2.64 o 
   4  14   0       68.26       55.07      4.22 o 
   5  14   0      117.89      122.92      5.76 o 
   1  15   0       82.19       77.24      3.42 o 
   2  15   0        4.03        5.23      1.73 o 
   3  15   0        4.88        1.54      1.15 o 
   4  15   0        3.15        2.51      1.15 o 
   0  16   0       32.38       33.23      5.37 o 
   1  16   0      145.57      158.81      4.79 o 
   2  16   0      143.81      157.64      5.31 o 
   3  16   0       31.43       24.33      3.92 o 
   4  16   0       85.52       92.79      5.33 o 
   1  17   0       87.47       88.14      3.60 o 
   2  17   0        1.56        3.64      1.59 o 
   3  17   0       11.34       10.11      4.85 o 
   4  17   0       13.55        9.50      6.13 o 
   0  18   0       87.35       95.00      6.09 o 
   1  18   0        3.24        2.69      1.51 o 
   2  18   0        4.97        6.88      2.76 o 
   3  18   0        2.36        1.12      1.68 o 
   1  19   0       16.99       16.78      6.02 o 
   2  19   0        0.03        0.73      1.40 o 
   3  19   0       18.92       18.86      5.00 o 
   0  20   0       73.21       81.43      7.48 o 
   1  20   0        0.01        0.97      1.55 o 
   2  20   0       68.50       74.22      4.30 o 
   1  21   0        0.01        0.97      1.25 o 
   1   0   1      294.93      260.92      2.12 o 
   2   0   1      899.18      903.20      3.82 o 
   3   0   1      194.41      185.48      2.60 o 
   4   0   1       37.14       31.30      1.63 o 
   5   0   1       94.63      107.38      3.58 o 
   6   0   1      310.56      310.45     12.77 o 
  -6   1   1       59.95       55.66      6.88 o 
  -5   1   1       34.50       34.71      2.40 o 
  -4   1   1       43.53       40.31      1.86 o 
  -3   1   1      384.77      371.32      4.27 o 
  -2   1   1      295.02      373.69      2.86 o 
  -1   1   1     3170.68     3442.84     85.95 o 
   0   1   1     1054.03     1219.71      7.13 o 
   1   1   1     3169.12     3619.87     21.73 o 
   2   1   1      294.71      368.38      2.34 o 
   3   1   1      385.28      379.97      3.82 o 
   4   1   1       43.42       41.72      1.49 o 
   5   1   1       34.66       35.99      2.21 o 
   6   1   1       59.77       55.20      4.11 o 
  -6   2   1       78.72       72.19      7.03 o 
  -5   2   1      189.26      193.67      5.17 o 
  -4   2   1      161.67      169.85      3.52 o 
  -3   2   1      266.74      260.59      4.67 o 
  -2   2   1      215.52      245.22      1.81 o 
  -1   2   1     1085.10     1148.23      5.04 o 
   0   2   1      106.71      107.60      1.56 o 
   1   2   1     1084.99     1165.24      7.38 o 
   2   2   1      216.25      245.28      1.86 o 
   3   2   1      266.85      256.62      3.94 o 
   4   2   1      161.62      166.95      3.07 o 
   5   2   1      188.77      194.20      5.61 o 
   6   2   1       78.61       75.73      5.23 o 
  -6   3   1       12.43       10.09      6.61 o 
  -5   3   1      330.24      383.39      8.77 o 
  -4   3   1        0.19        0.83      0.65 o 
  -3   3   1      224.90      218.88      2.82 o 
  -2   3   1      509.73      480.30      2.92 o 
  -1   3   1    10160.89    11449.93     47.88 o 
   0   3   1     3421.13     3860.34     17.86 o 
   1   3   1    10161.63    11644.33     65.55 o 
   2   3   1      510.20      474.64      2.82 o 
   3   3   1      225.50      218.16      3.46 o 
   4   3   1        0.19        0.59      0.28 o 
   5   3   1      330.30      378.95      9.24 o 
   6   3   1       12.43        7.68      9.89 o 
  -6   4   1       15.66       21.93      5.10 o 
  -5   4   1      494.97      513.23     11.59 o 
  -4   4   1       26.61       24.96      1.22 o 
  -3   4   1       27.86       23.58      0.95 o 
  -2   4   1      627.32      619.78      7.68 o 
  -1   4   1      335.39      367.83      2.93 o 
   0   4   1     3222.77     3543.41     25.17 o 
   1   4   1      335.57      370.21      2.90 o 
   2   4   1      628.79      618.06      3.86 o 
   3   4   1       27.81       22.92      1.53 o 
   4   4   1       26.37       26.54      2.84 o 
   5   4   1      494.96      509.19     13.25 o 
   6   4   1       15.56       18.60      9.23 o 
  -6   5   1       21.65       13.36     10.48 o 
  -5   5   1       47.89       49.50      2.86 o 
  -4   5   1      279.54      295.71      9.22 o 
  -3   5   1       34.78       27.63      0.93 o 
  -2   5   1      853.04      886.86     10.33 o 
  -1   5   1      441.90      450.66      7.94 o 
   0   5   1       64.31       55.98      0.95 o 
   1   5   1      441.46      456.69      5.58 o 
   2   5   1      852.79      887.32     10.10 o 
   3   5   1       34.66       28.18      1.89 o 
   4   5   1      279.45      291.93      5.84 o 
   5   5   1       48.00       47.82      3.09 o 
   6   5   1       21.63       17.63      4.02 o 
  -6   6   1       12.72        7.19      7.98 o 
  -5   6   1       27.84       26.08      2.38 o 
  -4   6   1      995.56     1060.67     18.31 o 
  -3   6   1      140.42      149.07      3.68 o 
  -2   6   1      214.36      223.87      3.43 o 
  -1   6   1      859.14      929.31     11.13 o 
   0   6   1      173.20      177.38      1.74 o 
   1   6   1      860.88      902.82     12.91 o 
   2   6   1      214.55      220.26      3.13 o 
   3   6   1      140.41      146.26      3.63 o 
   4   6   1      995.89     1036.35     14.54 o 
   5   6   1       27.96       24.66      3.47 o 
   6   6   1       12.77        8.94      7.80 o 
  -6   7   1       29.42       33.85      3.79 o 
  -5   7   1       28.73       29.33      2.31 o 
  -4   7   1      299.22      302.15      7.36 o 
  -3   7   1      148.37      140.15      3.66 o 
  -2   7   1      130.51      119.38      2.01 o 
  -1   7   1     1478.60     1448.62     23.09 o 
   0   7   1       24.61       31.13      0.95 o 
   1   7   1     1477.07     1458.75     29.15 o 
   2   7   1      129.96      122.75      2.17 o 
   3   7   1      148.09      142.74      3.71 o 
   4   7   1      299.02      267.81     23.24 o 
   5   7   1       28.74       30.40      3.25 o 
   6   7   1       29.45       34.82      5.65 o 
  -6   8   1       17.15       10.99      9.02 o 
  -5   8   1       23.77       26.40      2.63 o 
  -4   8   1      282.77      278.93      7.38 o 
  -3   8   1      843.05      853.60     14.42 o 
  -2   8   1      220.11      217.25      3.34 o 
  -1   8   1      152.66      141.77      2.65 o 
   0   8   1       62.54       44.52      1.47 o 
   1   8   1      153.03      143.43      2.54 o 
   2   8   1      220.42      215.76      3.30 o 
   3   8   1      843.52      852.42     11.65 o 
   4   8   1      282.99      275.10      6.90 o 
   5   8   1       23.82       27.41      3.11 o 
   6   8   1       17.16        7.96      8.68 o 
  -6   9   1        1.86        2.57      2.79 o 
  -5   9   1       22.27       26.71      3.93 o 
  -4   9   1       16.82       14.03      2.73 o 
  -3   9   1      546.11      521.48      8.23 o 
  -2   9   1       32.81       28.46      1.39 o 
  -1   9   1       50.62       46.20      1.63 o 
   0   9   1      128.71      119.67      4.37 o 
   1   9   1       50.50       45.33      1.50 o 
   2   9   1       32.79       27.57      1.28 o 
   3   9   1      546.31      548.56      9.68 o 
   4   9   1       16.94       13.30      3.64 o 
   5   9   1       22.28       25.09      3.91 o 
   6   9   1        1.85        2.74      2.83 o 
  -5  10   1       33.83       32.05      4.74 o 
  -4  10   1       45.78       48.77      3.58 o 
  -3  10   1      480.55      467.11     13.08 o 
  -2  10   1      270.32      247.41      6.22 o 
  -1  10   1       14.48       13.39      2.73 o 
   0  10   1       53.58       49.78      2.03 o 
   1  10   1       14.63       14.88      3.34 o 
   2  10   1      270.54      253.51      3.95 o 
   3  10   1      480.86      481.25      8.90 o 
   4  10   1       45.90       47.95      2.52 o 
   5  10   1       33.81       33.56      3.28 o 
  -5  11   1        2.10        0.94      1.51 o 
  -4  11   1       12.24       11.57      4.58 o 
  -3  11   1      268.40      266.70      7.03 o 
  -2  11   1      567.45      552.03      7.48 o 
  -1  11   1       41.48       41.92      2.28 o 
   0  11   1      170.38      194.75      4.11 o 
   1  11   1       41.61       41.44      2.14 o 
   2  11   1      567.49      556.13      7.78 o 
   3  11   1      268.08      272.41      6.94 o 
   4  11   1       12.31       11.84      4.47 o 
   5  11   1        2.10        0.61      1.19 o 
  -5  12   1       22.93       14.22      8.10 o 
  -4  12   1       15.57       17.04      5.47 o 
  -3  12   1       14.03       16.42      4.55 o 
  -2  12   1      350.94      370.20      6.74 o 
  -1  12   1      113.73      107.43      3.46 o 
   0  12   1      162.18      173.06      3.94 o 
   1  12   1      113.74      109.28      3.30 o 
   2  12   1      350.64      365.76      6.73 o 
   3  12   1       14.12       17.73      5.14 o 
   4  12   1       15.57       17.63      3.77 o 
   5  12   1       23.05       17.85      3.02 o 
  -5  13   1       11.41       10.38      7.59 o 
  -4  13   1       15.42       15.35      4.91 o 
  -3  13   1       67.87       66.79      3.31 o 
  -2  13   1      254.13      267.85      7.09 o 
  -1  13   1      234.85      221.47      5.26 o 
   0  13   1       70.74       77.35      2.96 o 
   1  13   1      234.45      220.98      5.09 o 
   2  13   1      254.51      263.43      6.40 o 
   3  13   1       68.14       66.87      3.31 o 
   4  13   1       15.39       14.08      7.04 o 
   5  13   1       11.42       13.03      4.85 o 
  -5  14   1        3.29        2.29      2.61 o 
  -4  14   1       23.75       25.48      6.51 o 
  -3  14   1       55.37       60.75      3.60 o 
  -2  14   1       70.60       68.92      2.78 o 
  -1  14   1      330.42      349.38      7.67 o 
   0  14   1       10.98       12.21      3.04 o 
   1  14   1      330.82      339.34      7.81 o 
   2  14   1       70.47       65.77      3.23 o 
   3  14   1       55.12       61.19      3.60 o 
   4  14   1       23.81       25.91      3.76 o 
   5  14   1        3.30        1.61      1.94 o 
  -4  15   1        2.85        2.51      1.40 o 
  -3  15   1       10.62        9.50      4.24 o 
  -2  15   1        4.16        5.13      1.51 o 
  -1  15   1       76.04       81.69      3.60 o 
   0  15   1      224.28      203.68      5.55 o 
   1  15   1       76.05       82.12      3.44 o 
   2  15   1        4.20        4.61      1.74 o 
   3  15   1       10.57        9.89      3.03 o 
   4  15   1        2.86        3.48      1.81 o 
  -4  16   1       19.11       17.70      8.46 o 
  -3  16   1      106.22      115.90      5.52 o 
  -2  16   1        6.27        9.30      2.97 o 
  -1  16   1       13.95       14.90      3.41 o 
   0  16   1       70.85       71.13      3.30 o 
   1  16   1       13.94       16.02      3.88 o 
   2  16   1        6.20        7.75      2.79 o 
   3  16   1      106.21      110.40      4.86 o 
   4  16   1       19.06       20.92      4.62 o 
  -4  17   1       11.69       11.46      6.95 o 
  -3  17   1        5.16        3.93      2.18 o 
  -2  17   1      184.67      186.30      6.42 o 
  -1  17   1        6.17        4.95      1.78 o 
   0  17   1      118.99      110.15      3.93 o 
   1  17   1        6.19        5.65      1.74 o 
   2  17   1      184.43      183.04      6.36 o 
   3  17   1        5.14        5.28      3.07 o 
   4  17   1       11.60       10.41      5.79 o 
  -3  18   1        2.19        3.65      2.29 o 
  -2  18   1       34.65       35.39      2.87 o 
  -1  18   1       84.32       86.45      4.23 o 
   0  18   1       48.99       44.89      3.10 o 
   1  18   1       84.30       85.46      3.90 o 
   2  18   1       34.78       35.04      2.87 o 
   3  18   1        2.16        3.27      2.09 o 
  -3  19   1       58.00       52.70      3.92 o 
  -2  19   1        9.33        9.15      4.75 o 
  -1  19   1       20.04       14.41      2.80 o 
   0  19   1        1.64        1.64      1.10 o 
   1  19   1       20.05       16.22      3.20 o 
   2  19   1        9.21        9.93      4.52 o 
   3  19   1       57.75       54.71      4.58 o 
  -2  20   1       27.47       31.37      3.40 o 
  -1  20   1       51.18       48.81      4.02 o 
   0  20   1        1.98        2.06      1.05 o 
   1  20   1       51.15       53.59      4.39 o 
   2  20   1       27.51       26.65      3.17 o 
  -1  21   1       10.76        6.67      4.57 o 
   0  21   1       22.45       27.34      3.60 o 
   1  21   1       10.75        7.68      4.11 o 
   0   0   2     1013.84     1112.14      5.13 o 
   1   0   2     1337.79     1334.42      7.60 o 
   2   0   2      119.66       99.69      1.15 o 
   3   0   2       20.42       16.29      0.79 o 
   4   0   2        4.61        5.08      1.46 o 
   5   0   2      210.10      209.92      4.71 o 
   6   0   2       15.99       15.31      3.76 o 
  -6   1   2      193.29      195.52      8.40 o 
  -5   1   2       51.65       53.68      2.34 o 
  -4   1   2       27.10       30.00      1.87 o 
  -3   1   2       70.17       80.32      1.67 o 
  -2   1   2      118.15      117.02      1.09 o 
  -1   1   2     1487.93     1562.92      6.49 o 
   0   1   2     1499.16     1541.15      4.54 o 
   1   1   2     1487.69     1558.15     11.28 o 
   2   1   2      117.98      115.74      1.41 o 
   3   1   2       70.24       79.77      1.83 o 
   4   1   2       27.05       30.73      1.29 o 
   5   1   2       51.73       54.36      2.23 o 
   6   1   2      193.19      193.76     14.03 o 
  -6   2   2       29.72       25.09      5.20 o 
  -5   2   2       60.66       64.20      2.77 o 
  -4   2   2      284.38      292.70      5.39 o 
  -3   2   2      715.55      719.88      8.94 o 
  -2   2   2      381.14      424.50      2.42 o 
  -1   2   2      897.30      920.07      7.07 o 
   0   2   2       64.91       79.15      1.67 o 
   1   2   2      897.30      919.15      8.96 o 
   2   2   2      381.72      428.49      3.72 o 
   3   2   2      716.30      739.24      8.26 o 
   4   2   2      284.36      298.53      4.73 o 
   5   2   2       60.70       64.99      2.63 o 
   6   2   2       29.83       25.81      3.94 o 
  -6   3   2       39.45       35.30      3.73 o 
  -5   3   2      209.29      231.88      5.90 o 
  -4   3   2       44.55       42.10      1.63 o 
  -3   3   2      177.61      210.65      3.20 o 
  -2   3   2      403.24      425.41      3.24 o 
  -1   3   2     3909.44     4487.00     21.14 o 
   0   3   2     1636.47     1657.35     27.78 o 
   1   3   2     3912.72     4445.66     21.19 o 
   2   3   2      403.35      423.67      3.64 o 
   3   3   2      177.39      207.80      2.93 o 
   4   3   2       44.40       41.43      1.20 o 
   5   3   2      209.29      231.12      6.60 o 
   6   3   2       39.38       36.18      3.58 o 
  -6   4   2        5.96        4.55      2.92 o 
  -5   4   2      180.75      184.77      4.88 o 
  -4   4   2       35.10       32.78      2.11 o 
  -3   4   2      103.81       97.74      2.13 o 
  -2   4   2     2188.16     2337.73     26.13 o 
  -1   4   2     3353.67     3797.80     15.13 o 
   0   4   2     2058.61     2159.13     13.46 o 
   1   4   2     3356.26     3777.73     17.22 o 
   2   4   2     2186.42     2279.20     42.80 o 
   3   4   2      104.03      101.66      3.40 o 
   4   4   2       35.15       30.72      2.00 o 
   5   4   2      180.65      183.61      4.55 o 
   6   4   2        5.96        4.81      4.32 o 
  -6   5   2       75.05       78.13      6.38 o 
  -5   5   2        9.58       12.77      4.95 o 
  -4   5   2      299.22      315.34      6.13 o 
  -3   5   2      106.27      116.37      3.06 o 
  -2   5   2     1746.91     1895.95     24.89 o 
  -1   5   2     1245.54     1268.25      9.63 o 
   0   5   2      387.44      404.61      2.54 o 
   1   5   2     1243.51     1253.65     11.74 o 
   2   5   2     1749.10     1867.35     43.73 o 
   3   5   2      106.41      117.26      3.78 o 
   4   5   2      299.66      323.12      6.93 o 
   5   5   2        9.60       14.88      3.08 o 
   6   5   2       75.03       75.34      5.22 o 
  -6   6   2        5.47        5.70      4.21 o 
  -5   6   2       21.47       24.03      5.30 o 
  -4   6   2      385.74      426.51     11.94 o 
  -3   6   2       87.55       83.58      2.65 o 
  -2   6   2     1505.12     1606.79     20.35 o 
  -1   6   2     1027.72     1060.43      9.01 o 
   0   6   2     1964.77     1976.12     24.89 o 
   1   6   2     1028.54     1050.82      9.64 o 
   2   6   2     1505.44     1633.12     14.95 o 
   3   6   2       87.58       82.68      2.70 o 
   4   6   2      386.17      398.15      7.92 o 
   5   6   2       21.43       25.97      2.52 o 
   6   6   2        5.47        4.29      3.75 o 
  -6   7   2        4.28        4.61      3.86 o 
  -5   7   2       82.33       81.87      3.88 o 
  -4   7   2        0.72        3.81      1.49 o 
  -3   7   2      181.47      168.38      3.09 o 
  -2   7   2     1865.06     1956.63     19.71 o 
  -1   7   2      401.08      402.16      5.03 o 
   0   7   2        0.82        0.50      0.45 o 
   1   7   2      400.94      414.60      4.46 o 
   2   7   2     1865.28     1980.64     17.21 o 
   3   7   2      181.80      169.65      2.95 o 
   4   7   2        0.72        4.42      1.64 o 
   5   7   2       82.30       81.32      3.45 o 
   6   7   2        4.31        3.85      2.64 o 
  -6   8   2        1.97        1.53      1.25 o 
  -5   8   2       96.65      102.42      4.48 o 
  -4   8   2       23.05       26.80      2.85 o 
  -3   8   2      226.64      223.77      4.08 o 
  -2   8   2      126.15      122.79      2.45 o 
  -1   8   2      215.90      214.82      3.14 o 
   0   8   2      277.52      295.65      4.35 o 
   1   8   2      216.02      213.64      3.16 o 
   2   8   2      125.98      120.15      3.21 o 
   3   8   2      226.69      224.94      5.62 o 
   4   8   2       23.16       26.28      2.45 o 
   5   8   2       96.92       99.42      4.35 o 
   6   8   2        1.98        0.72      2.06 o 
  -6   9   2       17.59       16.17      4.26 o 
  -5   9   2       24.83       30.52      3.09 o 
  -4   9   2       26.26       24.90      2.78 o 
  -3   9   2      775.32      787.47     11.46 o 
  -2   9   2      357.10      348.85      8.24 o 
  -1   9   2       40.04       53.27      1.92 o 
   0   9   2      560.18      558.23      8.98 o 
   1   9   2       39.98       54.10      1.82 o 
   2   9   2      356.85      357.01      4.97 o 
   3   9   2      775.65      756.58     16.28 o 
   4   9   2       26.45       25.68      2.44 o 
   5   9   2       24.90       30.42      3.28 o 
   6   9   2       17.65       11.39      9.07 o 
  -5  10   2        9.79       12.03      5.07 o 
  -4  10   2        2.25        2.84      1.40 o 
  -3  10   2       42.89       47.07      2.14 o 
  -2  10   2      221.97      209.52      3.06 o 
  -1  10   2       15.71       11.79      1.78 o 
   0  10   2     1094.88     1132.53     18.66 o 
   1  10   2       15.59       12.97      1.72 o 
   2  10   2      221.50      210.83      3.75 o 
   3  10   2       42.81       45.95      2.71 o 
   4  10   2        2.27        2.66      1.10 o 
   5  10   2        9.78       11.10      5.17 o 
  -5  11   2       34.86       40.47      4.37 o 
  -4  11   2       80.03       73.98      4.28 o 
  -3  11   2      174.60      161.41      5.07 o 
  -2  11   2      211.91      189.38      3.98 o 
  -1  11   2      540.00      575.28      7.62 o 
   0  11   2       22.05       32.06      1.96 o 
   1  11   2      540.26      574.76      7.16 o 
   2  11   2      212.20      198.09      6.58 o 
   3  11   2      174.73      167.41      5.21 o 
   4  11   2       80.04       73.46      2.92 o 
   5  11   2       35.14       43.19      3.51 o 
  -5  12   2        3.22        2.46      1.62 o 
  -4  12   2        4.66        4.32      1.80 o 
  -3  12   2      131.40      117.93      4.59 o 
  -2  12   2      217.87      223.41      4.57 o 
  -1  12   2      142.96      149.98      3.70 o 
   0  12   2        0.70        1.76      0.89 o 
   1  12   2      143.23      145.58      3.85 o 
   2  12   2      217.66      226.46      5.51 o 
   3  12   2      131.34      117.49      4.66 o 
   4  12   2        4.64        2.45      1.71 o 
   5  12   2        3.23        1.66      1.46 o 
  -5  13   2       27.12       26.51      6.11 o 
  -4  13   2       35.35       35.05      4.84 o 
  -3  13   2       41.01       43.62      3.03 o 
  -2  13   2      342.56      350.48      7.57 o 
  -1  13   2       37.26       40.56      2.49 o 
   0  13   2      337.74      364.91      6.76 o 
   1  13   2       37.35       41.39      2.55 o 
   2  13   2      342.63      360.13      8.80 o 
   3  13   2       41.05       42.33      2.80 o 
   4  13   2       35.32       33.51      3.18 o 
   5  13   2       27.14       25.08      2.92 o 
  -5  14   2        7.57        4.47      2.58 o 
  -4  14   2       51.93       59.54      4.11 o 
  -3  14   2       17.84       21.45      3.32 o 
  -2  14   2       39.72       39.99      2.06 o 
  -1  14   2       33.90       37.35      2.90 o 
   0  14   2       54.64       49.49      2.49 o 
   1  14   2       33.95       36.82      3.00 o 
   2  14   2       39.74       43.62      2.74 o 
   3  14   2       17.75       21.90      3.04 o 
   4  14   2       51.93       59.81      3.80 o 
   5  14   2        7.53        4.52      1.97 o 
  -4  15   2       13.86        8.77      2.80 o 
  -3  15   2       36.00       34.76      3.34 o 
  -2  15   2       65.99       59.24      2.77 o 
  -1  15   2      203.75      220.69      6.53 o 
   0  15   2       22.17       26.03      3.48 o 
   1  15   2      203.58      213.11      6.31 o 
   2  15   2       66.05       58.18      3.02 o 
   3  15   2       35.90       36.01      3.16 o 
   4  15   2       13.81        6.47      3.12 o 
  -4  16   2        7.67        4.43      3.46 o 
  -3  16   2       63.78       79.98      4.49 o 
  -2  16   2        3.98        8.99      3.09 o 
  -1  16   2       39.43       42.62      2.76 o 
   0  16   2        6.86        5.10      1.54 o 
   1  16   2       39.50       44.85      2.82 o 
   2  16   2        4.02        8.37      2.67 o 
   3  16   2       63.59       75.11      4.04 o 
   4  16   2        7.63        5.31      3.08 o 
  -3  17   2        7.02        6.77      3.36 o 
  -2  17   2       36.29       40.32      3.24 o 
  -1  17   2       48.64       45.65      2.85 o 
   0  17   2       50.05       63.99      3.20 o 
   1  17   2       48.77       44.53      2.99 o 
   2  17   2       36.26       41.86      3.75 o 
   3  17   2        7.01        7.30      4.18 o 
  -3  18   2        0.30        0.31      1.34 o 
  -2  18   2        5.42        5.57      2.40 o 
  -1  18   2        0.50        0.92      0.99 o 
   0  18   2        6.27        5.17      2.06 o 
   1  18   2        0.51        0.51      1.00 o 
   2  18   2        5.40        5.41      2.38 o 
   3  18   2        0.29        1.08      1.47 o 
  -2  19   2        6.66        4.63      2.74 o 
  -1  19   2       34.29       27.80      2.67 o 
   0  19   2       24.97       26.58      4.05 o 
   1  19   2       33.99       26.28      4.47 o 
   2  19   2        6.65        6.10      3.04 o 
  -2  20   2       13.93        6.15      4.04 o 
  -1  20   2       55.09       55.96      4.24 o 
   0  20   2        0.92        0.90      0.91 o 
   1  20   2       55.12       58.21      3.45 o 
   2  20   2       13.93        6.55      4.90 o 
   0  21   2        0.80        1.60      1.35 o 
   1   0   3     1525.39     1798.71     11.87 o 
   2   0   3      779.50      850.99      8.08 o 
   3   0   3      224.09      265.38      3.27 o 
   4   0   3      147.02      136.22      9.28 o 
   5   0   3      238.06      239.76      6.03 o 
   6   0   3      229.11      241.47      9.38 o 
  -6   1   3       65.35       66.09      6.08 o 
  -5   1   3       32.10       34.00      1.84 o 
  -4   1   3       68.42       68.32      2.39 o 
  -3   1   3      485.32      461.87      4.94 o 
  -2   1   3      937.40      962.52      5.39 o 
  -1   1   3     2031.97     2294.28     25.84 o 
   0   1   3       37.35       50.41      0.72 o 
   1   1   3     2028.66     2308.33     15.65 o 
   2   1   3      938.05      957.51      8.55 o 
   3   1   3      484.90      467.70      4.76 o 
   4   1   3       68.58       69.84      1.75 o 
   5   1   3       32.11       35.14      2.07 o 
   6   1   3       65.38       62.70      6.71 o 
  -6   2   3       54.36       49.74      4.18 o 
  -5   2   3      157.99      172.54      5.83 o 
  -4   2   3      471.33      432.79     17.74 o 
  -3   2   3     1170.39     1254.24     23.95 o 
  -2   2   3       70.64      101.21      1.11 o 
  -1   2   3     1446.81     1698.88     11.07 o 
   0   2   3     4329.92     4834.46     28.41 o 
   1   2   3     1446.45     1717.51     10.46 o 
   2   2   3       70.44      101.59      1.15 o 
   3   2   3     1170.16     1266.85     11.69 o 
   4   2   3      471.93      452.20      7.19 o 
   5   2   3      157.58      179.34      4.51 o 
   6   2   3       54.44       51.07     11.50 o 
  -6   3   3       32.62       31.65      3.28 o 
  -5   3   3       51.58       47.97      2.56 o 
  -4   3   3       28.90       28.96      1.44 o 
  -3   3   3      250.89      233.49      4.75 o 
  -2   3   3       49.70       65.80      1.35 o 
  -1   3   3      194.63      197.94      1.45 o 
   0   3   3       17.92       10.62      0.59 o 
   1   3   3      195.08      196.28      1.41 o 
   2   3   3       49.85       63.37      1.32 o 
   3   3   3      251.16      236.33      2.81 o 
   4   3   3       28.74       26.64      0.81 o 
   5   3   3       51.56       47.56      2.14 o 
   6   3   3       32.50       28.51     13.98 o 
  -6   4   3       10.44        8.08      6.44 o 
  -5   4   3       12.96       14.47      5.62 o 
  -4   4   3       12.88        7.54      1.27 o 
  -3   4   3      423.07      466.41      5.57 o 
  -2   4   3      462.91      486.56      6.12 o 
  -1   4   3      944.03     1064.15      7.90 o 
   0   4   3      606.07      618.63      4.10 o 
   1   4   3      942.70     1031.27     16.58 o 
   2   4   3      462.98      491.29      3.87 o 
   3   4   3      423.56      458.15      5.77 o 
   4   4   3       12.95        8.66      2.38 o 
   5   4   3       13.07       10.98      3.29 o 
   6   4   3       10.45        9.42      8.34 o 
  -6   5   3       95.74       98.56      5.14 o 
  -5   5   3       55.12       53.62      3.90 o 
  -4   5   3      358.70      358.41      6.17 o 
  -3   5   3       23.25       26.36      1.32 o 
  -2   5   3      123.62      112.91      3.15 o 
  -1   5   3      129.90      139.87      1.85 o 
   0   5   3     1934.65     1963.96     20.45 o 
   1   5   3      129.69      142.06      1.62 o 
   2   5   3      123.54      112.18      2.09 o 
   3   5   3       23.29       27.15      1.32 o 
   4   5   3      358.27      365.87      6.84 o 
   5   5   3       54.88       51.61      2.89 o 
   6   5   3       95.56       95.48      4.94 o 
  -6   6   3       66.76       73.26      4.97 o 
  -5   6   3       15.67       12.88      5.29 o 
  -4   6   3        7.83        7.43      1.01 o 
  -3   6   3       99.32      102.69      3.10 o 
  -2   6   3     1452.28     1661.17     19.78 o 
  -1   6   3     2587.14     2908.97     25.70 o 
   0   6   3       10.35        6.00      0.88 o 
   1   6   3     2586.43     2913.38     19.89 o 
   2   6   3     1451.71     1672.00     15.88 o 
   3   6   3       98.96      102.42      3.17 o 
   4   6   3        7.83        8.49      2.54 o 
   5   6   3       15.62       12.22      5.84 o 
   6   6   3       66.81       67.30      5.05 o 
  -6   7   3        0.54        1.07      1.22 o 
  -5   7   3       32.32       33.06      3.43 o 
  -4   7   3      222.11      227.12      7.02 o 
  -3   7   3      245.96      236.64      4.20 o 
  -2   7   3      996.21     1042.35     12.02 o 
  -1   7   3      892.09      934.58      7.65 o 
   0   7   3      331.16      373.67      4.81 o 
   1   7   3      891.58      950.31      9.14 o 
   2   7   3      996.63     1034.51     11.74 o 
   3   7   3      245.68      237.28      3.66 o 
   4   7   3      221.78      221.73      5.18 o 
   5   7   3       32.29       34.74      3.10 o 
   6   7   3        0.56        1.02      2.84 o 
  -6   8   3       29.70       27.60      5.36 o 
  -5   8   3      126.15      130.02      5.54 o 
  -4   8   3      113.86      111.42      5.01 o 
  -3   8   3      175.17      174.47      3.81 o 
  -2   8   3      442.71      476.41      5.12 o 
  -1   8   3      398.69      471.82      4.78 o 
   0   8   3      479.19      508.06      6.10 o 
   1   8   3      398.24      476.22      6.48 o 
   2   8   3      441.77      480.74      7.20 o 
   3   8   3      175.29      181.50      3.40 o 
   4   8   3      113.58      111.57      3.61 o 
   5   8   3      126.04      126.77      5.16 o 
   6   8   3       29.76       29.99      4.15 o 
  -6   9   3       43.03       48.10      4.42 o 
  -5   9   3        6.02        6.42      3.45 o 
  -4   9   3       15.47       18.16      5.95 o 
  -3   9   3     1170.63     1196.41     15.75 o 
  -2   9   3      132.77      137.13      2.45 o 
  -1   9   3      375.36      343.00      6.91 o 
   0   9   3     2773.03     3104.43     48.41 o 
   1   9   3      375.31      369.36      5.52 o 
   2   9   3      132.87      135.71      2.95 o 
   3   9   3     1170.14     1236.63     17.52 o 
   4   9   3       15.57       16.59      2.31 o 
   5   9   3        6.04        7.21      2.72 o 
   6   9   3       43.13       50.09      6.01 o 
  -5  10   3       11.03       11.26      5.92 o 
  -4  10   3      107.44      100.14      4.48 o 
  -3  10   3      183.66      172.06      4.36 o 
  -2  10   3      107.33      131.62      2.54 o 
  -1  10   3      172.68      152.27      5.01 o 
   0  10   3      139.35      177.89      4.55 o 
   1  10   3      172.76      159.05      4.31 o 
   2  10   3      107.15      124.47      2.92 o 
   3  10   3      183.44      173.22      4.69 o 
   4  10   3      107.45      101.02      3.42 o 
   5  10   3       10.99       10.57      5.48 o 
  -5  11   3       20.08       21.97      2.99 o 
  -4  11   3       49.97       59.28      4.88 o 
  -3  11   3       93.64       86.67      3.15 o 
  -2  11   3     1327.28     1320.31     35.37 o 
  -1  11   3       46.53       57.30      2.64 o 
   0  11   3      130.20      145.77      3.74 o 
   1  11   3       46.23       55.64      2.36 o 
   2  11   3     1327.23     1393.70     22.76 o 
   3  11   3       93.50       90.25      3.55 o 
   4  11   3       50.01       56.74      3.53 o 
   5  11   3       20.09       18.33      4.28 o 
  -5  12   3       55.17       55.16      4.92 o 
  -4  12   3       53.40       44.74      3.62 o 
  -3  12   3      191.54      208.43      6.85 o 
  -2  12   3      503.04      499.41      7.68 o 
  -1  12   3       79.02       81.78      2.84 o 
   0  12   3        1.88        3.68      1.80 o 
   1  12   3       78.96       80.99      2.71 o 
   2  12   3      503.02      488.70      8.86 o 
   3  12   3      191.66      209.54      6.67 o 
   4  12   3       53.25       46.62      3.40 o 
   5  12   3       55.26       56.79      4.05 o 
  -5  13   3       26.90       24.12      4.87 o 
  -4  13   3       24.35       31.00      4.77 o 
  -3  13   3       75.69       66.81      3.73 o 
  -2  13   3      236.95      249.50      6.14 o 
  -1  13   3      233.70      225.72      5.10 o 
   0  13   3       11.29       20.30      4.27 o 
   1  13   3      233.20      229.17      4.97 o 
   2  13   3      237.23      252.54      7.53 o 
   3  13   3       76.02       67.21      3.86 o 
   4  13   3       24.23       30.98      3.35 o 
   5  13   3       26.94       23.69      5.53 o 
  -4  14   3        9.51        9.38      5.41 o 
  -3  14   3       12.94        9.04      4.42 o 
  -2  14   3       69.37       78.89      3.21 o 
  -1  14   3      784.63      789.13     15.89 o 
   0  14   3        0.51        0.39      1.06 o 
   1  14   3      785.28      783.41     15.27 o 
   2  14   3       69.29       80.65      3.69 o 
   3  14   3       12.91        9.10      3.39 o 
   4  14   3        9.54        9.65      3.04 o 
  -4  15   3       21.60       18.79      7.72 o 
  -3  15   3        4.34        5.31      2.32 o 
  -2  15   3      287.63      278.63      6.12 o 
  -1  15   3      271.03      271.40      7.02 o 
   0  15   3       45.19       56.24      2.81 o 
   1  15   3      270.97      271.89      8.34 o 
   2  15   3      287.86      287.58      6.83 o 
   3  15   3        4.38        4.68      2.03 o 
   4  15   3       21.64       16.90      7.38 o 
  -4  16   3       39.56       40.74      3.29 o 
  -3  16   3       10.28        9.69      4.81 o 
  -2  16   3      153.44      153.62      4.80 o 
  -1  16   3       87.11       85.88      3.27 o 
   0  16   3      243.16      230.88      6.27 o 
   1  16   3       87.10       85.76      3.89 o 
   2  16   3      153.42      151.03      5.40 o 
   3  16   3       10.35       12.20      4.75 o 
   4  16   3       39.67       41.33      3.30 o 
  -3  17   3        3.56        4.50      2.62 o 
  -2  17   3       21.24       18.54      6.56 o 
  -1  17   3      191.30      202.34      4.96 o 
   0  17   3      219.86      225.86      5.94 o 
   1  17   3      191.61      208.01      6.43 o 
   2  17   3       21.30       18.75      5.17 o 
   3  17   3        3.61        5.02      2.34 o 
  -3  18   3       27.95       26.48      3.71 o 
  -2  18   3       10.96        8.49      4.37 o 
  -1  18   3       29.81       25.73      2.71 o 
   0  18   3      124.95      126.96      4.61 o 
   1  18   3       29.76       27.43      9.07 o 
   2  18   3       11.03        6.78      3.46 o 
   3  18   3       27.97       30.56      3.59 o 
  -2  19   3        7.08        4.48      3.23 o 
  -1  19   3       74.61       76.98      3.92 o 
   0  19   3       20.05       20.85      7.06 o 
   1  19   3       74.76       80.42      4.07 o 
   2  19   3        7.14        5.74      2.62 o 
  -2  20   3       21.69       21.95      3.58 o 
  -1  20   3       23.85       21.24      3.11 o 
   0  20   3      127.73      132.44      4.50 o 
   1  20   3       23.93       18.16      6.80 o 
   2  20   3       21.80       19.00      5.47 o 
   0  21   3        0.00        0.48      1.10 o 
   0   0   4       91.68       99.85      2.49 o 
   1   0   4       56.47       27.04      1.00 o 
   2   0   4     1240.89     1304.23     10.90 o 
   3   0   4        1.13        1.00      0.32 o 
   4   0   4       45.77       44.02      1.50 o 
   5   0   4        1.74        1.41      0.96 o 
   6   0   4        0.65        1.25      1.39 o 
  -6   1   4       46.04       46.69      4.64 o 
  -5   1   4        0.39        0.87      0.61 o 
  -4   1   4      228.22      228.20      4.54 o 
  -3   1   4      606.48      591.55      8.17 o 
  -2   1   4      461.21      528.69      3.82 o 
  -1   1   4     2050.87     2150.71     11.58 o 
   1   1   4     2052.48     2136.47     17.90 o 
   2   1   4      461.19      534.04      2.95 o 
   3   1   4      605.44      598.18      6.59 o 
   4   1   4      228.08      219.79      5.19 o 
   5   1   4        0.40        1.34      1.11 o 
   6   1   4       46.11       45.97      5.85 o 
  -6   2   4       17.37       12.70      6.16 o 
  -5   2   4       44.73       42.38      3.17 o 
  -4   2   4       15.94       17.49      1.52 o 
  -3   2   4      401.01      456.64      7.41 o 
  -2   2   4      118.27      119.69      1.32 o 
  -1   2   4     3868.40     4164.91     22.99 o 
   0   2   4      458.70      425.09      2.28 o 
   1   2   4     3868.89     3972.75    118.84 o 
   2   2   4      118.44      123.81      1.43 o 
   3   2   4      401.09      460.07      7.63 o 
   4   2   4       15.91       17.75      1.34 o 
   5   2   4       44.75       41.03      2.24 o 
   6   2   4       17.32       13.46     14.55 o 
  -6   3   4        2.80        3.58      1.91 o 
  -5   3   4       63.83       73.11      4.64 o 
  -4   3   4      162.58      153.44      3.74 o 
  -3   3   4      108.73      113.00      2.47 o 
  -2   3   4      285.56      318.09      5.37 o 
  -1   3   4      696.07      632.47      3.00 o 
   0   3   4     1815.91     1882.80     10.54 o 
   1   3   4      696.94      632.31      6.53 o 
   2   3   4      285.93      323.78      2.35 o 
   3   3   4      108.49      114.17      2.23 o 
   4   3   4      161.94      148.76      2.86 o 
   5   3   4       63.61       72.89      3.16 o 
   6   3   4        2.81        3.78      5.97 o 
  -6   4   4       15.89       18.01      3.33 o 
  -5   4   4        5.30        6.90      3.82 o 
  -4   4   4       65.32       67.86      2.41 o 
  -3   4   4       22.87       19.33      1.07 o 
  -2   4   4      946.99      988.07      9.06 o 
  -1   4   4      158.41      164.55      1.49 o 
   0   4   4      111.76       87.39      1.16 o 
   1   4   4      158.72      167.16      1.57 o 
   2   4   4      945.30      996.42      9.26 o 
   3   4   4       22.95       18.47      1.68 o 
   4   4   4       65.31       66.33      3.81 o 
   5   4   4        5.27        5.08      2.02 o 
   6   4   4       15.83       22.14      4.25 o 
  -6   5   4       15.64        9.74      6.51 o 
  -5   5   4       25.19       24.48      3.53 o 
  -4   5   4        0.50        1.00      0.69 o 
  -3   5   4      189.52      193.15      3.09 o 
  -2   5   4      715.42      763.31      6.17 o 
  -1   5   4      295.25      297.54      2.13 o 
   0   5   4      717.99      716.00      6.96 o 
   1   5   4      295.70      295.44      2.29 o 
   2   5   4      715.08      768.63      7.28 o 
   3   5   4      189.63      191.97      2.66 o 
   4   5   4        0.52        1.07      0.79 o 
   5   5   4       25.02       23.74      2.78 o 
   6   5   4       15.74        7.79      8.71 o 
  -6   6   4        8.74        6.73      4.82 o 
  -5   6   4       30.95       37.01      3.45 o 
  -4   6   4       86.60       90.19      2.96 o 
  -3   6   4       44.82       42.18      1.74 o 
  -2   6   4      127.51      117.24      1.80 o 
  -1   6   4      254.12      250.41      2.98 o 
   0   6   4      495.43      506.94      4.24 o 
   1   6   4      253.61      251.29      5.10 o 
   2   6   4      127.81      115.94      2.75 o 
   3   6   4       44.64       44.13      1.70 o 
   4   6   4       86.57       90.09      3.28 o 
   5   6   4       31.04       36.46      3.70 o 
   6   6   4        8.74        7.03      6.04 o 
  -6   7   4       45.81       49.93      4.82 o 
  -5   7   4       10.95       11.46      4.95 o 
  -4   7   4       59.66       61.75      3.23 o 
  -3   7   4      487.45      519.39      9.41 o 
  -2   7   4       39.03       39.36      1.15 o 
  -1   7   4       47.76       62.87      1.35 o 
   0   7   4        4.46        1.82      0.52 o 
   1   7   4       47.74       61.34      1.71 o 
   2   7   4       38.95       40.31      1.73 o 
   3   7   4      487.60      509.56     11.16 o 
   4   7   4       59.67       58.06      2.09 o 
   5   7   4       10.88       11.54      3.95 o 
   6   7   4       45.70       43.88      5.35 o 
  -6   8   4       19.70       20.37      5.15 o 
  -5   8   4        2.46        2.60      1.79 o 
  -4   8   4       21.48       24.62      3.40 o 
  -3   8   4      217.24      216.95      5.11 o 
  -2   8   4      204.93      209.52      4.07 o 
  -1   8   4      265.52      289.68      3.47 o 
   0   8   4      253.20      258.41      4.32 o 
   1   8   4      265.15      291.65      4.99 o 
   2   8   4      205.31      209.69      3.74 o 
   3   8   4      217.45      209.59      8.46 o 
   4   8   4       21.56       23.58      1.85 o 
   5   8   4        2.48        2.42      2.06 o 
   6   8   4       19.69       22.08      4.46 o 
  -5   9   4       27.44       29.80      3.59 o 
  -4   9   4       56.77       57.32      3.56 o 
  -3   9   4       53.50       53.83      2.95 o 
  -2   9   4      220.77      216.12      5.47 o 
  -1   9   4       87.13       93.38      2.42 o 
   0   9   4       21.09       27.89      3.08 o 
   1   9   4       87.00       99.83      3.37 o 
   2   9   4      220.79      223.78      3.41 o 
   3   9   4       53.28       53.57      2.47 o 
   4   9   4       56.92       57.95      3.04 o 
   5   9   4       27.53       27.60      5.10 o 
  -5  10   4       42.93       59.43      4.28 o 
  -4  10   4      219.96      222.15      6.64 o 
  -3  10   4      418.62      494.78     12.64 o 
  -2  10   4        3.73        3.45      0.92 o 
  -1  10   4       97.19      104.71      3.21 o 
   0  10   4        1.63        1.04      0.75 o 
   1  10   4       96.96      104.95      3.78 o 
   2  10   4        3.77        4.03      1.24 o 
   3  10   4      418.50      454.76     23.66 o 
   4  10   4      220.35      219.06      5.66 o 
   5  10   4       42.92       55.47      3.95 o 
  -5  11   4       28.59       25.49      4.72 o 
  -4  11   4       49.60       54.44      4.01 o 
  -3  11   4      281.23      294.01      7.61 o 
  -2  11   4       19.32       18.32      1.57 o 
  -1  11   4      204.07      206.05      4.08 o 
   0  11   4      171.06      180.27      4.18 o 
   1  11   4      203.38      207.27      5.33 o 
   2  11   4       19.16       24.16      5.26 o 
   3  11   4      281.25      287.54      7.00 o 
   4  11   4       49.59       52.01      3.34 o 
   5  11   4       28.57       24.37      3.12 o 
  -5  12   4        1.54        3.11      1.82 o 
  -4  12   4      136.69      132.32      5.90 o 
  -3  12   4      207.97      186.23     14.46 o 
  -2  12   4       31.85       35.07      2.13 o 
  -1  12   4       90.62       95.45      2.82 o 
   0  12   4        0.18        0.73      0.92 o 
   1  12   4       90.71       92.12      3.26 o 
   2  12   4       31.72       34.62      2.69 o 
   3  12   4      208.19      208.86      5.99 o 
   4  12   4      136.96      130.16      5.11 o 
   5  12   4        1.54        2.83      1.44 o 
  -5  13   4       51.54       52.08      5.53 o 
  -4  13   4      239.67      247.49      9.99 o 
  -3  13   4       58.50       65.84      3.82 o 
  -2  13   4       74.90       76.76      2.45 o 
  -1  13   4       84.49       81.31      2.88 o 
   0  13   4       94.15       66.88      2.92 o 
   1  13   4       84.49       81.39      3.31 o 
   2  13   4       74.61       76.15      3.32 o 
   3  13   4       58.37       68.39      3.01 o 
   4  13   4      239.61      243.83      8.79 o 
   5  13   4       51.63       58.12      4.73 o 
  -4  14   4      106.27       98.24      4.66 o 
  -3  14   4      177.42      189.44      6.87 o 
  -2  14   4       10.94       10.09      1.94 o 
  -1  14   4      244.80      236.72      5.84 o 
   0  14   4      245.86      248.67      6.25 o 
   1  14   4      244.92      236.09      6.57 o 
   2  14   4       10.95       10.56      3.03 o 
   3  14   4      177.26      191.70      5.78 o 
   4  14   4      105.97      104.50      4.71 o 
  -4  15   4       75.84       80.96      4.64 o 
  -3  15   4       12.40       13.16      5.38 o 
  -2  15   4       91.38       86.12      3.54 o 
  -1  15   4      199.94      192.61      5.35 o 
   0  15   4        4.47        3.89      1.33 o 
   1  15   4      199.58      185.35      6.73 o 
   2  15   4       91.53       89.85      3.88 o 
   3  15   4       12.26       13.58      4.46 o 
   4  15   4       76.14       79.51      4.37 o 
  -4  16   4       11.62       15.16      6.31 o 
  -3  16   4       21.76       27.00      3.67 o 
  -2  16   4        1.99        0.92      0.93 o 
  -1  16   4       92.92       99.62      3.67 o 
   0  16   4       14.19       15.13      3.61 o 
   1  16   4       93.10       96.87      3.68 o 
   2  16   4        2.00        1.44      1.18 o 
   3  16   4       21.72       27.61      3.21 o 
   4  16   4       11.66       14.33      6.89 o 
  -3  17   4        3.02        1.54      2.39 o 
  -2  17   4       26.74       28.73      3.70 o 
  -1  17   4       14.84       15.42      4.72 o 
   0  17   4      997.48     1016.52     20.95 o 
   1  17   4       14.91       16.81      4.24 o 
   2  17   4       26.79       25.35      3.21 o 
   3  17   4        3.01        2.05      2.29 o 
  -3  18   4       22.35       15.75      6.33 o 
  -2  18   4       17.32       14.11      6.47 o 
  -1  18   4       78.43       67.75      3.66 o 
   0  18   4      174.96      168.40      6.54 o 
   1  18   4       78.56       68.95      3.95 o 
   2  18   4       17.34       15.21      5.86 o 
   3  18   4       22.47       12.91      7.95 o 
  -2  19   4       20.78       19.76      5.44 o 
  -1  19   4      193.40      189.27      6.13 o 
   0  19   4        3.72        4.11      1.65 o 
   1  19   4      193.35      187.54      5.67 o 
   2  19   4       20.81       27.04      3.93 o 
  -2  20   4        2.31        2.05      2.05 o 
  -1  20   4       72.74       67.55      3.93 o 
   0  20   4       27.32       29.73      6.39 o 
   1  20   4       72.57       74.27      3.73 o 
   2  20   4        2.34        2.02      1.65 o 
   0  21   4      182.78      155.07      5.43 o 
   1   0   5      242.18      219.38      1.69 o 
   2   0   5       98.24       79.57      1.33 o 
   3   0   5      713.95      672.22      7.07 o 
   4   0   5      150.11      136.56      3.18 o 
   5   0   5        3.87        3.30      1.82 o 
   6   0   5        9.15       14.66      4.10 o 
  -6   1   5       10.72        8.00      8.58 o 
  -5   1   5       11.99       11.15      3.42 o 
  -4   1   5       34.29       30.66      1.47 o 
  -3   1   5      486.33      552.07      5.53 o 
  -2   1   5      887.48      963.46     16.65 o 
  -1   1   5      168.54      129.39      1.29 o 
   0   1   5     1036.56     1188.94      8.63 o 
   1   1   5      168.37      133.40      1.15 o 
   2   1   5      886.79      951.11     11.45 o 
   3   1   5      486.11      540.30      6.32 o 
   4   1   5       34.43       32.21      1.73 o 
   5   1   5       11.97       10.88      1.55 o 
   6   1   5       10.70        8.28      5.65 o 
  -6   2   5       20.91       21.04      4.60 o 
  -5   2   5       32.13       23.37      2.42 o 
  -4   2   5      112.24      110.20      2.64 o 
  -3   2   5        3.80        4.20      0.95 o 
  -2   2   5     1281.69     1466.78     20.72 o 
  -1   2   5      854.82      863.20      5.60 o 
   0   2   5     1137.82     1259.48      8.34 o 
   1   2   5      853.93      868.90      8.26 o 
   2   2   5     1281.35     1444.90     17.37 o 
   3   2   5        3.75        4.10      0.74 o 
   4   2   5      112.17      105.19      2.70 o 
   5   2   5       32.23       23.02      1.92 o 
   6   2   5       21.02       19.10      4.06 o 
  -6   3   5       54.05       54.45      4.56 o 
  -5   3   5       59.97       65.57      4.46 o 
  -4   3   5        4.96        6.46      1.10 o 
  -3   3   5      446.85      452.76      4.76 o 
  -2   3   5     1145.59     1285.06     13.87 o 
  -1   3   5      325.05      285.00      2.01 o 
   0   3   5       60.99       77.85      1.02 o 
   1   3   5      325.15      284.92      1.89 o 
   2   3   5     1145.29     1271.76     15.23 o 
   3   3   5      446.62      428.57     16.19 o 
   4   3   5        4.87        5.18      0.66 o 
   5   3   5       59.71       67.05      3.31 o 
   6   3   5       54.00       52.15     11.76 o 
  -6   4   5        9.77        8.04      5.66 o 
  -5   4   5       21.92       20.45      4.09 o 
  -4   4   5       28.25       32.96      1.96 o 
  -3   4   5      222.02      206.49      2.78 o 
  -2   4   5      645.82      648.50     13.13 o 
  -1   4   5     2003.63     2397.03     18.21 o 
   0   4   5      917.60      897.45      7.68 o 
   1   4   5     2004.50     2376.37     29.56 o 
   2   4   5      645.72      651.43      8.19 o 
   3   4   5      222.19      210.89      2.84 o 
   4   4   5       28.23       33.29      1.96 o 
   5   4   5       22.00       18.43      2.22 o 
   6   4   5        9.76        7.49      7.36 o 
  -6   5   5       25.91       27.14      3.82 o 
  -5   5   5       22.54       17.49      6.54 o 
  -4   5   5       59.69       58.09      2.61 o 
  -3   5   5        2.02        3.43      0.94 o 
  -2   5   5      187.78      187.18      2.02 o 
  -1   5   5     1650.01     1818.64     16.12 o 
   0   5   5       16.99       29.80      0.82 o 
   1   5   5     1649.40     1837.23     14.40 o 
   2   5   5      187.19      193.10      2.58 o 
   3   5   5        1.99        3.39      0.82 o 
   4   5   5       59.56       59.21      2.87 o 
   5   5   5       22.53       15.93      6.50 o 
   6   5   5       25.78       24.91      3.27 o 
  -6   6   5       42.00       53.09      6.33 o 
  -5   6   5       53.63       53.57      3.87 o 
  -4   6   5       81.00       80.71      2.70 o 
  -3   6   5      169.03      154.00      9.91 o 
  -2   6   5      563.39      646.22      5.76 o 
  -1   6   5      699.23      722.42      9.38 o 
   0   6   5       27.65       36.96      0.97 o 
   1   6   5      698.56      720.47      7.87 o 
   2   6   5      563.22      657.51      7.36 o 
   3   6   5      169.08      169.38      3.03 o 
   4   6   5       80.90       80.62      3.35 o 
   5   6   5       53.56       54.32      3.54 o 
   6   6   5       41.88       50.31      4.66 o 
  -6   7   5        7.15        5.11      3.99 o 
  -5   7   5       11.68       10.79      4.12 o 
  -4   7   5       43.72       38.70      2.79 o 
  -3   7   5       23.34       23.10      1.48 o 
  -2   7   5      138.77      141.09      2.74 o 
  -1   7   5        7.10        5.97      1.20 o 
   0   7   5      902.26      991.48     13.92 o 
   1   7   5        7.16        5.72      1.08 o 
   2   7   5      138.45      139.62      3.12 o 
   3   7   5       23.30       24.17      1.46 o 
   4   7   5       43.75       38.11      2.57 o 
   5   7   5       11.70       11.05      5.08 o 
   6   7   5        7.10        5.04      4.45 o 
  -6   8   5       18.03       14.23      8.28 o 
  -5   8   5       19.99       23.70      3.40 o 
  -4   8   5       13.49       15.99      4.27 o 
  -3   8   5        7.64        7.79      1.76 o 
  -2   8   5       58.08       60.85      1.90 o 
  -1   8   5        9.90       12.42      1.27 o 
   0   8   5       10.13       10.63      2.58 o 
   1   8   5        9.93       20.05      2.84 o 
   2   8   5       58.06       62.73      2.11 o 
   3   8   5        7.63        8.27      1.20 o 
   4   8   5       13.50       13.05      2.22 o 
   5   8   5       19.89       21.47      8.41 o 
   6   8   5       18.07        9.49     16.56 o 
  -5   9   5       38.21       42.00      3.38 o 
  -4   9   5       40.38       38.43      3.62 o 
  -3   9   5      481.59      488.78      8.71 o 
  -2   9   5      115.36      113.45      3.08 o 
  -1   9   5      323.98      325.00      9.63 o 
   0   9   5       21.76       20.25      1.83 o 
   1   9   5      323.24      339.66      5.59 o 
   2   9   5      115.26      119.80      3.55 o 
   3   9   5      481.21      495.05      8.51 o 
   4   9   5       40.29       35.73      3.04 o 
   5   9   5       37.99       44.68      4.19 o 
  -5  10   5        2.62        2.78      1.23 o 
  -4  10   5       95.04      100.02      4.86 o 
  -3  10   5       33.79       28.99      2.67 o 
  -2  10   5      233.44      236.61      4.68 o 
  -1  10   5       62.27       57.40      2.46 o 
   0  10   5        2.77        1.55      0.77 o 
   1  10   5       62.35       57.16      2.60 o 
   2  10   5      233.56      239.70      4.82 o 
   3  10   5       33.80       29.66      2.22 o 
   4  10   5       94.78      106.59      3.97 o 
   5  10   5        2.63        2.07      1.63 o 
  -5  11   5       18.14       15.41      8.03 o 
  -4  11   5       70.40       68.17      3.90 o 
  -3  11   5       76.02       82.35      3.88 o 
  -2  11   5      263.04      254.82      5.78 o 
  -1  11   5        7.11        5.32      1.29 o 
   0  11   5       19.08       16.67      4.19 o 
   1  11   5        7.04        5.55      1.53 o 
   2  11   5      262.78      256.74      5.21 o 
   3  11   5       76.13       84.24      2.98 o 
   4  11   5       70.50       71.72      3.93 o 
   5  11   5       18.25       16.56      8.29 o 
  -5  12   5       59.38       64.89      4.04 o 
  -4  12   5      239.72      245.92      8.08 o 
  -3  12   5       43.53       34.63      2.52 o 
  -2  12   5      252.68      250.48      5.41 o 
  -1  12   5       84.66       87.33      2.98 o 
   0  12   5        0.10        0.30      1.15 o 
   1  12   5       84.45       87.61      3.12 o 
   2  12   5      252.28      254.12      5.76 o 
   3  12   5       43.27       36.22      2.58 o 
   4  12   5      239.39      244.04      7.32 o 
   5  12   5       59.32       63.51      4.75 o 
  -5  13   5      117.92      124.07      5.27 o 
  -4  13   5       59.88       65.58      4.28 o 
  -3  13   5        8.57        7.74      3.50 o 
  -2  13   5       92.37      100.03      3.35 o 
  -1  13   5       31.10       28.28      2.31 o 
   0  13   5       52.32       62.72      2.75 o 
   1  13   5       31.12       26.55      1.94 o 
   2  13   5       91.87       98.09      3.85 o 
   3  13   5        8.60        7.18      2.12 o 
   4  13   5       60.06       67.59      3.77 o 
   5  13   5      117.92      132.70      6.97 o 
  -4  14   5       78.88       82.92      5.09 o 
  -3  14   5       10.49        9.13      3.55 o 
  -2  14   5       19.70       25.51      2.64 o 
  -1  14   5       93.21       82.18      3.17 o 
   0  14   5       97.82       93.22      3.42 o 
   1  14   5       92.95       83.76      3.32 o 
   2  14   5       19.72       27.20      2.46 o 
   3  14   5       10.44        7.91      2.69 o 
   4  14   5       78.97       79.01      3.85 o 
  -4  15   5      125.09      116.34      5.25 o 
  -3  15   5       13.32       16.09      6.68 o 
  -2  15   5       78.25       69.15      3.38 o 
  -1  15   5      109.26      111.15      4.18 o 
   0  15   5        2.52        5.82      2.00 o 
   1  15   5      109.10      108.94      4.10 o 
   2  15   5       77.92       71.37      3.33 o 
   3  15   5       13.36       13.77      5.33 o 
   4  15   5      125.07      119.03      6.39 o 
  -4  16   5       28.90       30.33      4.11 o 
  -3  16   5       74.18       87.44      4.87 o 
  -2  16   5        6.91        7.55      2.75 o 
  -1  16   5      188.65      171.77      5.17 o 
   0  16   5        3.66        6.18      1.95 o 
   1  16   5      188.57      170.11      5.01 o 
   2  16   5        6.88        7.26      2.83 o 
   3  16   5       74.23       83.66      4.45 o 
   4  16   5       28.99       24.37      4.79 o 
  -3  17   5       19.00       15.45      7.00 o 
  -2  17   5        8.20        7.45      3.58 o 
  -1  17   5       30.95       28.42      2.54 o 
   0  17   5       35.64       41.10      3.62 o 
   1  17   5       31.00       29.98      3.86 o 
   2  17   5        8.26        7.74      3.20 o 
   3  17   5       19.11       14.84      6.89 o 
  -3  18   5       42.74       44.09      3.72 o 
  -2  18   5        5.35        3.55      2.24 o 
  -1  18   5      107.81      109.23      4.70 o 
   0  18   5      495.88      514.04     10.16 o 
   1  18   5      107.79      108.36      4.58 o 
   2  18   5        5.37        3.99      2.19 o 
   3  18   5       42.84       44.44      3.46 o 
  -2  19   5       25.64       31.37      4.61 o 
  -1  19   5       27.40       25.37      4.99 o 
   0  19   5        8.35        4.08      1.67 o 
   1  19   5       27.45       27.11      4.47 o 
   2  19   5       25.69       27.68      3.95 o 
  -1  20   5      123.30      113.00      4.67 o 
   0  20   5      422.68      434.06      8.79 o 
   1  20   5      123.56      114.67      4.31 o 
   0   0   6      669.19      682.83      6.97 o 
   1   0   6       20.70       21.25      0.50 o 
   2   0   6       61.31       33.01      0.84 o 
   3   0   6      414.89      424.97      5.47 o 
   4   0   6      354.98      367.03      7.91 o 
   5   0   6       28.72       34.58      3.30 o 
   6   0   6        5.19        3.76      3.81 o 
  -6   1   6       43.94       44.61      4.98 o 
  -5   1   6       14.84       13.11      4.51 o 
  -4   1   6        5.49        5.20      1.08 o 
  -3   1   6       87.92       88.80      1.67 o 
  -2   1   6       28.66       24.42      0.67 o 
  -1   1   6      547.42      571.91      3.60 o 
   0   1   6       20.16       26.02      0.61 o 
   1   1   6      547.51      586.16      5.91 o 
   2   1   6       28.39       24.70      0.74 o 
   3   1   6       88.05       87.11      2.71 o 
   4   1   6        5.58        5.21      1.43 o 
   5   1   6       14.72       14.08      2.56 o 
   6   1   6       43.85       39.71      4.99 o 
  -6   2   6       42.54       41.72      4.49 o 
  -5   2   6       44.71       41.25      3.51 o 
  -4   2   6       61.69       71.21      2.40 o 
  -3   2   6      242.63      255.03      2.80 o 
  -2   2   6      578.18      546.47      6.52 o 
  -1   2   6      475.29      461.05      3.98 o 
   0   2   6      369.42      320.67      4.40 o 
   1   2   6      474.18      467.79      2.85 o 
   2   2   6      578.42      542.35      5.19 o 
   3   2   6      242.64      252.13      2.85 o 
   4   2   6       61.71       68.99      2.23 o 
   5   2   6       44.70       39.11      2.19 o 
   6   2   6       42.59       32.29     22.12 o 
  -6   3   6       24.58       27.17      4.19 o 
  -5   3   6       84.00       94.11      5.78 o 
  -4   3   6       69.35       68.01      2.59 o 
  -3   3   6        9.64        9.85      0.79 o 
  -2   3   6      685.79      793.66      6.65 o 
  -1   3   6      106.61       98.73      1.24 o 
   0   3   6       21.81       20.46      0.77 o 
   1   3   6      106.20       97.24      1.44 o 
   2   3   6      686.20      787.71      7.94 o 
   3   3   6        9.58       11.63      0.98 o 
   4   3   6       69.64       66.11      2.25 o 
   5   3   6       83.76       85.17      3.20 o 
   6   3   6       24.57       27.63      5.08 o 
  -6   4   6        3.68        1.99      1.48 o 
  -5   4   6       20.33       20.87      8.36 o 
  -4   4   6      112.20      109.30      2.48 o 
  -3   4   6       49.30       50.37      1.44 o 
  -2   4   6     1042.47     1254.87      9.97 o 
  -1   4   6      112.03      119.24      1.39 o 
   0   4   6      670.60      577.09      4.30 o 
   1   4   6      112.03      118.54      1.63 o 
   2   4   6     1042.81     1248.92      9.69 o 
   3   4   6       49.35       50.20      1.65 o 
   4   4   6      111.96      108.48      3.00 o 
   5   4   6       20.41       18.58      4.08 o 
   6   4   6        3.67        3.45      2.56 o 
  -6   5   6       18.99       12.85     12.18 o 
  -5   5   6       23.62       22.47      4.06 o 
  -4   5   6       67.08       69.07      2.99 o 
  -3   5   6       25.11       26.97      1.03 o 
  -2   5   6        4.20        4.38      0.41 o 
  -1   5   6     1356.75     1509.50     27.01 o 
   0   5   6      213.82      265.52      3.91 o 
   1   5   6     1357.90     1510.02     30.25 o 
   2   5   6        4.21        4.00      0.49 o 
   3   5   6       25.11       26.47      1.31 o 
   4   5   6       67.02       69.50      2.30 o 
   5   5   6       23.66       22.31      2.64 o 
   6   5   6       18.94       12.54     11.00 o 
  -6   6   6       23.02       20.64      5.21 o 
  -5   6   6       40.37       36.86      5.64 o 
  -4   6   6        4.77        6.16      1.68 o 
  -3   6   6      126.44      133.68      2.26 o 
  -2   6   6       45.68       43.67      1.28 o 
  -1   6   6      661.16      776.95      9.04 o 
   0   6   6      476.43      454.27      6.37 o 
   1   6   6      661.23      794.57      8.12 o 
   2   6   6       46.01       44.31      1.61 o 
   3   6   6      126.51      140.45      3.80 o 
   4   6   6        4.77        6.11      2.19 o 
   5   6   6       40.09       34.84      3.28 o 
   6   6   6       23.03       19.60      4.92 o 
  -6   7   6       61.98       68.14      5.19 o 
  -5   7   6        6.96        6.76      3.29 o 
  -4   7   6       25.41       22.84      1.93 o 
  -3   7   6      616.91      643.82      8.99 o 
  -2   7   6      585.58      651.78     12.63 o 
  -1   7   6      925.11     1032.26      9.74 o 
   0   7   6       40.46       53.89      1.69 o 
   1   7   6      925.47     1000.39     42.46 o 
   2   7   6      585.87      668.29      8.32 o 
   3   7   6      616.50      644.34     11.05 o 
   4   7   6       25.37       23.61      2.10 o 
   5   7   6        6.93        6.76      3.23 o 
   6   7   6       61.85       63.12      4.98 o 
  -6   8   6       34.08       28.64      4.57 o 
  -5   8   6       45.66       48.93      4.20 o 
  -4   8   6       29.74       30.07      4.68 o 
  -3   8   6       27.61       23.85      2.67 o 
  -2   8   6        6.15        7.34      1.10 o 
  -1   8   6      156.12      145.03      3.64 o 
   0   8   6     1166.10     1390.98     13.54 o 
   1   8   6      155.81      149.72      3.65 o 
   2   8   6        6.15        7.46      1.74 o 
   3   8   6       27.71       25.69      1.80 o 
   4   8   6       29.76       26.77      2.61 o 
   5   8   6       45.56       51.24      4.06 o 
   6   8   6       33.98       22.72     19.13 o 
  -5   9   6       42.77       47.34      5.12 o 
  -4   9   6       37.56       41.82      3.82 o 
  -3   9   6      142.19      141.94      4.40 o 
  -2   9   6      422.68      425.31      5.94 o 
  -1   9   6       81.81       85.08      2.49 o 
   0   9   6       22.94       18.52      4.00 o 
   1   9   6       81.80       84.55      2.67 o 
   2   9   6      422.25      443.17      6.93 o 
   3   9   6      142.41      149.45      3.57 o 
   4   9   6       37.59       38.33      2.45 o 
   5   9   6       42.71       41.64      4.01 o 
  -5  10   6       47.76       54.64      3.88 o 
  -4  10   6       34.81       40.16      7.92 o 
  -3  10   6      132.35      133.17      4.67 o 
  -2  10   6       93.93       92.98      3.91 o 
  -1  10   6      269.48      281.26      5.42 o 
   0  10   6       32.94       50.53      2.31 o 
   1  10   6      268.95      278.23      5.34 o 
   2  10   6       94.06      103.86      3.03 o 
   3  10   6      132.15      125.45      4.45 o 
   4  10   6       34.82       38.96      3.26 o 
   5  10   6       47.67       51.47      5.10 o 
  -5  11   6       25.73       26.26      3.86 o 
  -4  11   6       14.90       16.39      6.06 o 
  -3  11   6      154.70      149.37      5.61 o 
  -2  11   6       47.01       36.57      2.00 o 
  -1  11   6       58.96       61.29      2.79 o 
   0  11   6       38.23       43.27      2.08 o 
   1  11   6       59.06       57.54      2.27 o 
   2  11   6       47.00       35.33      2.01 o 
   3  11   6      154.49      149.31      4.52 o 
   4  11   6       14.95       16.67      2.93 o 
   5  11   6       25.74       22.13      8.68 o 
  -5  12   6       63.74       72.45      4.69 o 
  -4  12   6      132.44      135.53      6.22 o 
  -3  12   6       69.76       69.41      3.50 o 
  -2  12   6       49.94       48.67      2.06 o 
  -1  12   6      123.93      104.92      3.27 o 
   0  12   6        8.69        9.45      2.53 o 
   1  12   6      124.02      106.85      3.68 o 
   2  12   6       49.88       48.64      2.26 o 
   3  12   6       69.67       73.96      3.58 o 
   4  12   6      132.28      127.52      4.99 o 
   5  12   6       63.85       74.44      5.16 o 
  -5  13   6        9.39        5.61      3.28 o 
  -4  13   6       87.24       90.25      4.83 o 
  -3  13   6        5.89        3.56      1.61 o 
  -2  13   6      403.80      379.12      9.02 o 
  -1  13   6       73.39       68.85      3.04 o 
   0  13   6       41.45       30.67      2.35 o 
   1  13   6       73.51       66.85      2.65 o 
   2  13   6      404.44      392.59      9.61 o 
   3  13   6        5.89        3.72      1.42 o 
   4  13   6       87.37       88.38      4.29 o 
   5  13   6        9.31        5.76      5.67 o 
  -4  14   6       15.90       15.71      5.92 o 
  -3  14   6        0.37        1.64      1.42 o 
  -2  14   6       24.26       19.80      5.26 o 
  -1  14   6      143.10      138.29      4.63 o 
   0  14   6       19.12       21.64      3.14 o 
   1  14   6      143.17      141.11      4.57 o 
   2  14   6       24.28       19.88      2.61 o 
   3  14   6        0.36        1.02      1.45 o 
   4  14   6       15.89       15.38      3.60 o 
  -4  15   6       60.45       49.29      6.29 o 
  -3  15   6      129.83      139.73      6.55 o 
  -2  15   6       20.73       18.07      2.94 o 
  -1  15   6      104.11       97.34      3.88 o 
   0  15   6        1.87        1.90      1.27 o 
   1  15   6      104.63       95.74      3.95 o 
   2  15   6       20.76       19.42      4.57 o 
   3  15   6      130.07      136.52      5.81 o 
   4  15   6       60.44       56.69      3.79 o 
  -4  16   6       47.78       41.84      3.87 o 
  -3  16   6       25.92       18.30      8.43 o 
  -2  16   6       47.91       45.30      2.89 o 
  -1  16   6       32.28       24.92      2.33 o 
   0  16   6      127.57      134.30      4.41 o 
   1  16   6       32.48       27.65      5.11 o 
   2  16   6       47.81       45.97      3.09 o 
   3  16   6       25.93       21.01      4.30 o 
   4  16   6       47.68       44.37      3.63 o 
  -3  17   6       12.76       10.29      5.76 o 
  -2  17   6       42.44       37.35      3.61 o 
  -1  17   6       56.10       58.11      2.99 o 
   0  17   6      168.28      174.99      5.59 o 
   1  17   6       56.18       60.46      3.19 o 
   2  17   6       42.70       39.23      5.13 o 
   3  17   6       12.76        8.55      5.22 o 
  -3  18   6       26.59       24.54      5.54 o 
  -2  18   6       13.34       10.76      7.19 o 
  -1  18   6       33.46       32.63      3.11 o 
   0  18   6       10.52       12.61      4.56 o 
   1  18   6       33.48       36.07      3.18 o 
   2  18   6       13.39       12.53      5.17 o 
   3  18   6       26.68       22.39      3.62 o 
  -2  19   6       18.27       12.49      9.28 o 
  -1  19   6      104.96      100.50      4.32 o 
   0  19   6        1.12        1.40      1.41 o 
   1  19   6      105.09      107.48      3.98 o 
   2  19   6       18.33       14.76      6.36 o 
  -1  20   6       30.02       32.92      3.53 o 
   0  20   6        1.76        2.15      1.70 o 
   1  20   6       30.01       33.02      5.83 o 
   1   0   7      383.40      419.06      3.33 o 
   2   0   7       41.56       28.82      1.01 o 
   3   0   7      431.36      383.01      6.83 o 
   4   0   7       14.57       16.11      2.05 o 
   5   0   7        8.44        8.49      4.04 o 
   6   0   7       27.11       17.52      9.95 o 
  -6   1   7       18.98       18.50      5.63 o 
  -5   1   7      124.98      119.13      4.90 o 
  -4   1   7       13.11       10.48      1.16 o 
  -3   1   7      194.61      195.72      2.79 o 
  -2   1   7      150.05      145.92      2.05 o 
  -1   1   7      740.67      741.01      7.83 o 
   0   1   7      551.02      541.24      6.25 o 
   1   1   7      741.10      760.54      6.82 o 
   2   1   7      149.80      146.33      2.48 o 
   3   1   7      194.59      196.38      3.32 o 
   4   1   7       13.09       10.82      1.03 o 
   5   1   7      125.01      125.52      5.48 o 
   6   1   7       18.91       16.92      4.64 o 
  -6   2   7       14.34        8.06      7.14 o 
  -5   2   7       52.26       47.37      3.45 o 
  -4   2   7      247.96      250.61      4.76 o 
  -3   2   7       78.87       86.48      2.13 o 
  -2   2   7       71.08       89.47      2.04 o 
  -1   2   7      402.23      419.98      4.92 o 
   0   2   7       89.75       99.14      1.25 o 
   1   2   7      401.38      422.49      4.00 o 
   2   2   7       71.34       88.11      1.50 o 
   3   2   7       79.01       85.38      2.27 o 
   4   2   7      248.57      249.55      4.99 o 
   5   2   7       52.42       46.06      3.27 o 
   6   2   7       14.37        8.53      3.44 o 
  -6   3   7       16.84       11.93      8.87 o 
  -5   3   7        4.33        5.41      2.81 o 
  -4   3   7        2.07        2.88      1.13 o 
  -3   3   7       55.98       63.89      2.12 o 
  -2   3   7      193.85      194.75      2.52 o 
  -1   3   7     1277.57     1364.39     13.43 o 
   0   3   7        0.67        1.28      0.27 o 
   1   3   7     1275.79     1383.64     11.12 o 
   2   3   7      193.53      194.98      2.62 o 
   3   3   7       55.86       62.80      1.71 o 
   4   3   7        2.11        2.92      1.00 o 
   5   3   7        4.29        4.83      2.36 o 
   6   3   7       16.88       11.28      9.39 o 
  -6   4   7        8.72       10.68      5.82 o 
  -5   4   7       20.77       21.06      3.76 o 
  -4   4   7      184.70      177.09      6.17 o 
  -3   4   7      289.82      289.89      3.88 o 
  -2   4   7       19.54       16.51      1.06 o 
  -1   4   7       37.78       54.08      1.23 o 
   0   4   7        1.25        0.81      0.34 o 
   1   4   7       37.96       54.14      1.00 o 
   2   4   7       19.59       15.60      0.92 o 
   3   4   7      290.47      288.22      3.69 o 
   4   4   7      184.92      169.99      4.75 o 
   5   4   7       20.72       18.69      2.88 o 
   6   4   7        8.70        7.33      6.90 o 
  -6   5   7       86.67       97.60      7.59 o 
  -5   5   7       19.93       16.03      5.73 o 
  -4   5   7       21.88       18.97      3.70 o 
  -3   5   7      272.39      251.57      3.66 o 
  -2   5   7     1460.00     1581.35     19.61 o 
  -1   5   7      141.47      131.63      2.77 o 
   0   5   7      684.13      759.96      5.65 o 
   1   5   7      141.48      135.80      2.14 o 
   2   5   7     1457.51     1543.13     17.83 o 
   3   5   7      272.76      251.23      4.70 o 
   4   5   7       21.82       16.41      1.35 o 
   5   5   7       19.98       14.97      4.84 o 
   6   5   7       86.52       88.91      6.55 o 
  -6   6   7        9.93        5.51      4.38 o 
  -5   6   7       91.71       89.65      5.29 o 
  -4   6   7      110.87      106.88      4.35 o 
  -3   6   7       12.68       12.15      1.52 o 
  -2   6   7      201.90      206.46      2.69 o 
  -1   6   7      758.42      768.85      7.87 o 
   0   6   7     1797.75     1821.60     20.91 o 
   1   6   7      757.99      789.24      8.13 o 
   2   6   7      201.57      209.20      3.04 o 
   3   6   7       12.80       12.15      1.55 o 
   4   6   7      110.93      103.76      4.31 o 
   5   6   7       92.09       88.64      4.60 o 
   6   6   7        9.86        4.50      4.91 o 
  -6   7   7       41.67       44.81      4.59 o 
  -5   7   7       90.18       94.24      5.20 o 
  -4   7   7       90.53       84.33      4.00 o 
  -3   7   7       37.54       40.54      1.91 o 
  -2   7   7      114.92      125.40      2.66 o 
  -1   7   7      421.12      412.78      4.93 o 
   0   7   7      976.19     1044.29     16.27 o 
   1   7   7      419.94      424.07      6.48 o 
   2   7   7      115.04      123.45      3.10 o 
   3   7   7       37.59       45.50      2.16 o 
   4   7   7       90.39       83.47      3.18 o 
   5   7   7       90.03       96.70      6.13 o 
   6   7   7       41.74       41.09      6.35 o 
  -5   8   7       29.18       26.58      5.01 o 
  -4   8   7       24.52       23.39      4.13 o 
  -3   8   7      194.38      183.21      5.00 o 
  -2   8   7      248.81      245.01      3.41 o 
  -1   8   7      433.92      455.64      5.52 o 
   0   8   7     1436.02     1624.36     22.77 o 
   1   8   7      434.06      471.35      6.65 o 
   2   8   7      248.75      244.80      3.76 o 
   3   8   7      193.91      170.06      3.46 o 
   4   8   7       24.49       27.36      3.29 o 
   5   8   7       29.19       27.52      4.24 o 
  -5   9   7       32.86       29.70      3.42 o 
  -4   9   7       28.50       26.32      3.30 o 
  -3   9   7      244.89      225.96      6.27 o 
  -2   9   7      360.45      330.65      4.93 o 
  -1   9   7      286.97      272.15      5.24 o 
   0   9   7      107.71      112.46      3.14 o 
   1   9   7      287.47      285.37      5.09 o 
   2   9   7      360.89      340.43      6.14 o 
   3   9   7      244.17      219.14      5.14 o 
   4   9   7       28.35       26.52      3.38 o 
   5   9   7       32.71       29.81      3.82 o 
  -5  10   7       83.75       77.99      4.48 o 
  -4  10   7        2.90        3.97      1.85 o 
  -3  10   7       40.80       33.36      2.66 o 
  -2  10   7      194.09      161.06      8.30 o 
  -1  10   7      442.09      480.88      7.98 o 
   0  10   7     1181.78     1235.76     13.63 o 
   1  10   7      442.22      471.10      8.90 o 
   2  10   7      194.12      175.10      4.09 o 
   3  10   7       40.99       33.44      3.01 o 
   4  10   7        2.92        3.40      1.26 o 
   5  10   7       83.81       76.85      4.70 o 
  -5  11   7       23.30       18.99      9.59 o 
  -4  11   7        1.44        1.93      1.48 o 
  -3  11   7      141.28      130.47      4.73 o 
  -2  11   7      333.99      301.98      8.24 o 
  -1  11   7      427.00      432.93      6.85 o 
   0  11   7       76.60       62.12      2.60 o 
   1  11   7      427.41      439.98      7.04 o 
   2  11   7      333.90      306.41      6.00 o 
   3  11   7      141.50      133.40      5.41 o 
   4  11   7        1.41        2.72      1.41 o 
   5  11   7       23.41       23.54      4.54 o 
  -5  12   7        7.27        8.20      4.21 o 
  -4  12   7       11.24       10.51      3.94 o 
  -3  12   7       57.23       51.56      3.06 o 
  -2  12   7        9.73        7.29      2.16 o 
  -1  12   7       59.41       54.37      2.37 o 
   0  12   7       70.76       87.17      2.99 o 
   1  12   7       58.97       55.61      2.63 o 
   2  12   7        9.66        5.87      1.72 o 
   3  12   7       57.06       50.06      2.68 o 
   4  12   7       11.15       10.44      4.83 o 
   5  12   7        7.30        7.77      5.29 o 
  -4  13   7       38.23       30.96      3.75 o 
  -3  13   7       37.93       41.63      4.63 o 
  -2  13   7      411.90      405.48      9.53 o 
  -1  13   7      249.75      249.88      6.61 o 
   0  13   7        3.65        3.64      1.06 o 
   1  13   7      250.13      249.36      6.17 o 
   2  13   7      411.72      412.49     10.01 o 
   3  13   7       37.90       42.73      2.77 o 
   4  13   7       38.38       31.36      4.77 o 
  -4  14   7       28.36       31.79      3.66 o 
  -3  14   7       15.05       13.93      5.17 o 
  -2  14   7        2.58        3.53      1.35 o 
  -1  14   7      164.92      163.40      5.15 o 
   0  14   7        1.75        1.01      1.21 o 
   1  14   7      164.41      163.05      5.01 o 
   2  14   7        2.54        3.28      1.23 o 
   3  14   7       15.00       14.08      4.83 o 
   4  14   7       28.49       31.10      3.89 o 
  -4  15   7       65.62       69.01      5.30 o 
  -3  15   7        2.63        3.41      2.16 o 
  -2  15   7       56.46       57.65      3.22 o 
  -1  15   7      140.16      130.68      4.21 o 
   0  15   7      208.88      173.22      4.95 o 
   1  15   7      139.90      138.92      4.60 o 
   2  15   7       56.31       57.51      2.99 o 
   3  15   7        2.63        2.88      1.21 o 
   4  15   7       65.46       68.73      4.40 o 
  -4  16   7       35.43       33.59      3.80 o 
  -3  16   7        7.82        6.37      4.07 o 
  -2  16   7       14.60       11.37      4.10 o 
  -1  16   7       20.20       23.21      3.58 o 
   0  16   7       90.59       89.49      4.18 o 
   1  16   7       20.10       24.74      3.44 o 
   2  16   7       14.52       15.27      4.54 o 
   3  16   7        7.77        7.78      2.69 o 
   4  16   7       35.40       30.83      5.66 o 
  -3  17   7       84.90       96.80      5.30 o 
  -2  17   7       48.41       54.99      3.91 o 
  -1  17   7       15.68        9.65      4.07 o 
   0  17   7      153.25      153.94      5.22 o 
   1  17   7       15.76       11.80      3.07 o 
   2  17   7       48.40       53.78      3.83 o 
   3  17   7       84.78      100.05      4.36 o 
  -3  18   7        5.90        3.28      1.70 o 
  -2  18   7        9.21       12.69      6.03 o 
  -1  18   7       18.66       18.51      3.93 o 
   0  18   7       88.79       96.96      4.15 o 
   1  18   7       18.72       18.18      4.10 o 
   2  18   7        9.23       14.42      4.98 o 
   3  18   7        5.80        4.62      2.26 o 
  -2  19   7       57.22       62.71      4.57 o 
  -1  19   7        6.46        6.32      2.57 o 
   0  19   7       16.33       21.51      4.94 o 
   1  19   7        6.45        7.18      3.02 o 
   2  19   7       57.20       60.18      4.09 o 
  -1  20   7       14.40        9.25      5.88 o 
   0  20   7        1.62        3.66      1.77 o 
   1  20   7       14.44       11.29      5.77 o 
   0   0   8     6120.54     7211.62    115.47 o 
   1   0   8      260.12      240.33      2.08 o 
   2   0   8        1.62        1.28      0.39 o 
   3   0   8      303.77      287.92      6.14 o 
   4   0   8      105.86       92.87      3.03 o 
   5   0   8        2.67        1.92      1.06 o 
   6   0   8        0.94        1.82      2.09 o 
  -6   1   8       55.24       60.55      5.78 o 
  -5   1   8       49.15       43.71      3.79 o 
  -4   1   8      136.53      126.17      3.36 o 
  -3   1   8       16.17       15.67      1.08 o 
  -2   1   8      356.22      429.34      4.89 o 
  -1   1   8      432.47      407.67      3.45 o 
   0   1   8      635.06      659.97      5.94 o 
   1   1   8      431.42      407.93      5.29 o 
   2   1   8      356.38      421.96      7.35 o 
   3   1   8       16.20       15.81      1.25 o 
   4   1   8      136.65      127.51      4.38 o 
   5   1   8       49.07       42.56      3.23 o 
   6   1   8       55.35       61.38      6.02 o 
  -6   2   8        5.90        6.94      6.17 o 
  -5   2   8        6.02        5.86      3.98 o 
  -4   2   8      178.69      166.63      4.66 o 
  -3   2   8       99.40       90.86      3.11 o 
  -2   2   8       16.92       16.68      0.84 o 
  -1   2   8     2285.70     2601.00     27.10 o 
   0   2   8        0.04        0.61      0.35 o 
   1   2   8     2287.15     2611.74     23.66 o 
   2   2   8       16.74       16.06      0.75 o 
   3   2   8       99.34       92.93      3.29 o 
   4   2   8      178.23      165.57      5.98 o 
   5   2   8        6.07        5.56      2.15 o 
   6   2   8        5.84        6.57      6.43 o 
  -6   3   8       10.07        6.23      3.86 o 
  -5   3   8       94.23       97.94      6.68 o 
  -4   3   8       32.27       29.46      3.09 o 
  -3   3   8       28.80       28.55      1.87 o 
  -2   3   8      344.01      349.74      4.38 o 
  -1   3   8     1724.03     1843.35     37.30 o 
   0   3   8     1608.07     1736.34     27.07 o 
   1   3   8     1722.49     1958.54     14.74 o 
   2   3   8      343.66      341.88      7.19 o 
   3   3   8       28.95       26.31      1.24 o 
   4   3   8       32.47       26.97      1.96 o 
   5   3   8       94.51       94.74      4.05 o 
   6   3   8       10.06        4.13      7.91 o 
  -6   4   8       30.04       41.17      6.63 o 
  -5   4   8       47.29       47.15      4.00 o 
  -4   4   8      161.41      141.38      5.53 o 
  -3   4   8       48.42       43.22      1.45 o 
  -2   4   8     1022.66     1090.94     10.97 o 
  -1   4   8      167.33      174.20      2.51 o 
   0   4   8        4.01        6.38      0.98 o 
   1   4   8      167.50      171.92      2.08 o 
   2   4   8     1024.59     1053.69     13.49 o 
   3   4   8       48.41       41.45      1.10 o 
   4   4   8      161.32      137.67      4.68 o 
   5   4   8       47.09       41.79      5.02 o 
   6   4   8       30.09       32.06      6.18 o 
  -6   5   8       17.00       14.67      9.14 o 
  -5   5   8       16.03       11.23      4.41 o 
  -4   5   8        2.50        3.27      1.35 o 
  -3   5   8      192.42      184.17      3.16 o 
  -2   5   8      109.28      115.17      2.75 o 
  -1   5   8      732.60      772.34     14.12 o 
   0   5   8      208.92      234.44      3.20 o 
   1   5   8      732.24      766.03      6.84 o 
   2   5   8      109.08      116.45      2.77 o 
   3   5   8      192.12      178.54      2.81 o 
   4   5   8        2.52        2.20      1.47 o 
   5   5   8       16.14       10.46      4.24 o 
   6   5   8       17.03        9.54     11.03 o 
  -6   6   8        2.84        2.89      2.90 o 
  -5   6   8       98.06       95.07      5.24 o 
  -4   6   8        3.15        2.56      0.97 o 
  -3   6   8      122.64      102.91      2.65 o 
  -2   6   8      153.61      140.32      2.58 o 
  -1   6   8      336.45      345.17      3.91 o 
   0   6   8       35.27       39.33      1.43 o 
   1   6   8      336.99      355.17      5.88 o 
   2   6   8      153.46      137.70      2.75 o 
   3   6   8      123.11      108.91      2.94 o 
   4   6   8        3.15        1.77      1.33 o 
   5   6   8       98.12       97.74      5.33 o 
   6   6   8        2.85        2.46      1.76 o 
  -5   7   8       35.83       36.88      4.58 o 
  -4   7   8      211.37      182.05      5.65 o 
  -3   7   8       34.22       34.63      1.42 o 
  -2   7   8       67.37       61.23      1.83 o 
  -1   7   8       35.31       31.80      1.25 o 
   0   7   8      595.38      607.92      8.62 o 
   1   7   8       35.40       35.07      1.62 o 
   2   7   8       67.12       64.42      2.36 o 
   3   7   8       34.22       36.20      2.34 o 
   4   7   8      211.33      179.20      5.91 o 
   5   7   8       35.78       36.48      4.08 o 
  -5   8   8        7.72        7.43      4.13 o 
  -4   8   8      179.41      174.24      6.33 o 
  -3   8   8       54.60       54.37      3.12 o 
  -2   8   8       14.94       15.06      1.12 o 
  -1   8   8       51.18       55.65      2.03 o 
   0   8   8       36.61       30.12      1.70 o 
   1   8   8       51.00       58.37      2.39 o 
   2   8   8       14.97       17.41      1.46 o 
   3   8   8       54.75       53.80      2.56 o 
   4   8   8      179.63      174.38      5.54 o 
   5   8   8        7.66        7.41      3.28 o 
  -5   9   8       37.76       40.51      4.09 o 
  -4   9   8        4.39        4.42      2.06 o 
  -3   9   8      236.55      213.23      6.65 o 
  -2   9   8        9.65        7.30      1.05 o 
  -1   9   8      120.21       95.55      3.05 o 
   0   9   8      289.85      241.56      4.67 o 
   1   9   8      120.16       97.35      3.52 o 
   2   9   8        9.69        8.38      1.39 o 
   3   9   8      236.95      213.64      5.87 o 
   4   9   8        4.37        4.77      1.76 o 
   5   9   8       37.71       34.59      3.28 o 
  -5  10   8       28.43       34.80      4.09 o 
  -4  10   8       27.40       29.19      4.18 o 
  -3  10   8      132.29      113.47      4.42 o 
  -2  10   8        8.06       11.20      1.76 o 
  -1  10   8       36.37       38.98      2.75 o 
   0  10   8      435.84      412.62      6.63 o 
   1  10   8       36.43       36.99      1.92 o 
   2  10   8        8.04       11.74      2.88 o 
   3  10   8      132.21      114.32      4.22 o 
   4  10   8       27.58       27.95      3.66 o 
   5  10   8       28.45       30.95      5.57 o 
  -5  11   8       32.04       29.02      3.52 o 
  -4  11   8       76.19       70.79      4.39 o 
  -3  11   8       21.47       23.82      2.60 o 
  -2  11   8       39.43       33.44      1.87 o 
  -1  11   8       71.00       60.50      2.58 o 
   0  11   8       93.04      101.12      3.09 o 
   1  11   8       70.81       59.90      2.59 o 
   2  11   8       39.48       33.98      1.83 o 
   3  11   8       21.56       26.01      2.31 o 
   4  11   8       76.30       66.46      3.91 o 
   5  11   8       32.04       24.74      9.78 o 
  -5  12   8       22.95       24.20      4.67 o 
  -4  12   8       28.64       28.30      5.60 o 
  -3  12   8       22.22       20.02      3.00 o 
  -2  12   8       80.95       66.92      2.53 o 
  -1  12   8      158.47      152.81      4.31 o 
   0  12   8      186.76      187.84      4.64 o 
   1  12   8      158.53      150.84      4.16 o 
   2  12   8       81.26       70.38      2.61 o 
   3  12   8       22.15       21.73      2.33 o 
   4  12   8       28.36       28.96      4.33 o 
   5  12   8       22.99       23.69      4.79 o 
  -4  13   8       15.95       15.79      7.85 o 
  -3  13   8       72.24       79.06      5.17 o 
  -2  13   8        7.43       10.12      2.29 o 
  -1  13   8      215.29      204.53      5.43 o 
   0  13   8        1.10        1.14      1.22 o 
   1  13   8      215.41      204.26      5.59 o 
   2  13   8        7.50        8.65      2.36 o 
   3  13   8       72.48       77.30      3.99 o 
   4  13   8       16.00       16.99      8.37 o 
  -4  14   8       29.78       36.86      3.76 o 
  -3  14   8       23.25       23.87      8.04 o 
  -2  14   8       28.22       24.12      7.37 o 
  -1  14   8      130.28      129.06      4.54 o 
   0  14   8       16.51       17.56      4.76 o 
   1  14   8      130.28      126.81      4.61 o 
   2  14   8       28.44       23.32      2.55 o 
   3  14   8       23.08       28.80      3.82 o 
   4  14   8       29.78       38.16      4.07 o 
  -4  15   8       58.01       65.75      5.54 o 
  -3  15   8        3.86        3.28      1.74 o 
  -2  15   8        0.86        1.72      1.31 o 
  -1  15   8       74.55       80.51      3.96 o 
   0  15   8       41.94       38.61      2.64 o 
   1  15   8       74.61       75.28      3.41 o 
   2  15   8        0.84        1.51      1.29 o 
   3  15   8        3.82        3.38      1.78 o 
   4  15   8       58.19       59.61      4.93 o 
  -3  16   8       81.32       81.96      4.77 o 
  -2  16   8        8.61        5.07      2.36 o 
  -1  16   8       13.06       12.03      4.29 o 
   0  16   8        8.10        5.79      2.14 o 
   1  16   8       13.05       12.89      3.56 o 
   2  16   8        8.64        5.94      2.04 o 
   3  16   8       81.31       85.52      3.98 o 
  -3  17   8       41.95       50.41      3.98 o 
  -2  17   8       89.05       94.88      4.50 o 
  -1  17   8        8.99        7.49      2.90 o 
   0  17   8       39.77       44.10      3.18 o 
   1  17   8        8.95        7.95      2.86 o 
   2  17   8       89.07       95.77      4.16 o 
   3  17   8       41.99       48.81      3.90 o 
  -2  18   8      111.30      108.76      5.86 o 
  -1  18   8       11.17        7.88      3.97 o 
   0  18   8       20.26       12.06      5.00 o 
   1  18   8       11.16        9.57      4.36 o 
   2  18   8      111.18      108.57      5.15 o 
  -2  19   8        9.44        7.02      5.02 o 
  -1  19   8       67.41       87.65      4.28 o 
   0  19   8       25.90       30.85      2.76 o 
   1  19   8       67.51       87.63      4.12 o 
   2  19   8        9.42        8.40      4.22 o 
   0  20   8        3.60        5.12      2.23 o 
   1   0   9       19.74       20.48      0.77 o 
   2   0   9      127.86      139.21      3.14 o 
   3   0   9      147.56      137.67      2.97 o 
   4   0   9       83.93       89.81      3.67 o 
   5   0   9        4.33        6.34      2.46 o 
   6   0   9       34.63       36.21      4.64 o 
  -6   1   9        1.38        4.17      3.66 o 
  -5   1   9        7.84        7.70      3.24 o 
  -4   1   9       96.78       98.93      3.45 o 
  -3   1   9      246.21      228.81      3.55 o 
  -2   1   9       44.03       46.69      1.42 o 
  -1   1   9      673.64      778.23      9.23 o 
   0   1   9     1023.46     1148.68     12.72 o 
   1   1   9      672.82      780.88     10.39 o 
   2   1   9       44.07       47.67      1.70 o 
   3   1   9      246.23      235.08      4.78 o 
   4   1   9       96.60      101.12      3.57 o 
   5   1   9        7.83        8.04      3.44 o 
   6   1   9        1.39        2.91      3.20 o 
  -6   2   9       25.49       21.79     12.58 o 
  -5   2   9       79.27       86.08      4.72 o 
  -4   2   9      100.69       84.58      7.57 o 
  -3   2   9      157.67      175.96      3.56 o 
  -2   2   9      184.98      172.15      8.38 o 
  -1   2   9        8.79        6.36      1.00 o 
   0   2   9     2538.58     2904.72     46.99 o 
   1   2   9        8.78        6.27      0.80 o 
   2   2   9      185.24      179.74      3.61 o 
   3   2   9      157.51      168.34      5.59 o 
   4   2   9      100.82       96.80      3.78 o 
   5   2   9       79.12       86.22      4.73 o 
   6   2   9       25.39       26.50      5.29 o 
  -6   3   9        6.57        7.72      4.20 o 
  -5   3   9       15.54       11.60      2.64 o 
  -4   3   9       43.60       40.12      3.49 o 
  -3   3   9       91.57       98.66      2.99 o 
  -2   3   9      227.68      188.17      3.86 o 
  -1   3   9       86.90       94.51      2.01 o 
   0   3   9     1781.37     2005.73     32.09 o 
   1   3   9       86.77       96.98      1.42 o 
   2   3   9      227.76      187.91      3.30 o 
   3   3   9       91.57       99.03      1.72 o 
   4   3   9       43.80       37.50      2.37 o 
   5   3   9       15.59       10.69      5.34 o 
   6   3   9        6.57        5.55      8.89 o 
  -6   4   9        2.73        3.32      1.87 o 
  -5   4   9      119.71      114.10      5.43 o 
  -4   4   9       17.61       16.05      4.51 o 
  -3   4   9       26.32       21.43      1.76 o 
  -2   4   9      226.10      216.99      3.86 o 
  -1   4   9      215.46      222.07      3.95 o 
   0   4   9        0.70        0.94      0.42 o 
   1   4   9      214.85      214.24      4.54 o 
   2   4   9      226.39      210.58      3.34 o 
   3   4   9       26.21       20.89      0.89 o 
   4   4   9       17.61       14.83      5.83 o 
   5   4   9      119.48      108.43      6.62 o 
   6   4   9        2.76        2.23      2.50 o 
  -6   5   9       32.73       36.75      4.88 o 
  -5   5   9       98.88       98.23      6.28 o 
  -4   5   9       91.30       88.11      4.13 o 
  -3   5   9       16.53       14.97      1.27 o 
  -2   5   9       99.92      102.00      2.82 o 
  -1   5   9      136.08      131.82      2.93 o 
   0   5   9      258.29      252.18      3.50 o 
   1   5   9      136.05      128.76      2.04 o 
   2   5   9      100.13      100.71      3.14 o 
   3   5   9       16.42       14.47      1.02 o 
   4   5   9       91.27       89.35      4.90 o 
   5   5   9       98.90      100.02      6.27 o 
   6   5   9       32.65       37.07      4.83 o 
  -5   6   9        2.52        4.11      2.26 o 
  -4   6   9      177.14      151.19      5.43 o 
  -3   6   9       82.35       87.47      2.95 o 
  -2   6   9       89.98       87.98      2.52 o 
  -1   6   9      193.24      189.64      3.90 o 
   0   6   9     1104.86     1061.28     16.74 o 
   1   6   9      193.97      185.40      3.64 o 
   2   6   9       90.16       85.87      2.80 o 
   3   6   9       82.58       87.84      2.62 o 
   4   6   9      177.56      143.83      6.60 o 
   5   6   9        2.56        3.05      2.51 o 
  -5   7   9        0.80        1.14      1.65 o 
  -4   7   9      156.06      140.70      5.26 o 
  -3   7   9      192.09      167.44      3.93 o 
  -2   7   9      143.69      156.25      3.34 o 
  -1   7   9      366.20      412.31      6.35 o 
   0   7   9        0.73        0.98      0.83 o 
   1   7   9      366.94      397.96      5.51 o 
   2   7   9      143.99      149.07      2.48 o 
   3   7   9      192.07      158.08      4.30 o 
   4   7   9      156.32      140.82      5.78 o 
   5   7   9        0.81        0.58      1.98 o 
  -5   8   9       44.26       51.83      4.78 o 
  -4   8   9       32.86       29.96      2.98 o 
  -3   8   9      316.30      302.31      7.65 o 
  -2   8   9       73.84       58.52      1.84 o 
  -1   8   9       51.61       48.36      2.04 o 
   0   8   9      327.43      311.57      5.37 o 
   1   8   9       51.61       48.57      2.05 o 
   2   8   9       74.29       60.37      1.85 o 
   3   8   9      316.46      293.37      7.21 o 
   4   8   9       32.81       30.58      3.21 o 
   5   8   9       44.13       47.49      4.22 o 
  -5   9   9       26.19       20.27      7.42 o 
  -4   9   9       51.10       50.32      3.92 o 
  -3   9   9       70.94       55.62      2.84 o 
  -2   9   9       50.52       42.67      2.04 o 
  -1   9   9      258.58      251.15      6.68 o 
   0   9   9      162.41      167.51      3.93 o 
   1   9   9      258.79      267.46      5.12 o 
   2   9   9       50.58       43.23      1.67 o 
   3   9   9       70.86       53.72      2.34 o 
   4   9   9       51.17       43.79      3.36 o 
   5   9   9       26.32       18.02      5.17 o 
  -5  10   9       33.02       29.85      3.45 o 
  -4  10   9       10.45        6.37      3.46 o 
  -3  10   9       98.74       95.04      4.20 o 
  -2  10   9       83.79       75.42      3.08 o 
  -1  10   9       19.68       15.36      3.33 o 
   0  10   9       92.22      106.34      3.44 o 
   1  10   9       19.63       14.15      2.07 o 
   2  10   9       83.66       77.36      2.97 o 
   3  10   9       98.98       96.88      4.03 o 
   4  10   9       10.53        9.63      4.27 o 
   5  10   9       33.00       26.18      6.71 o 
  -5  11   9        6.81        5.56      3.23 o 
  -4  11   9       53.79       58.82      4.24 o 
  -3  11   9       54.20       52.38      2.75 o 
  -2  11   9      268.07      251.32      6.08 o 
  -1  11   9       95.27       84.55      3.21 o 
   0  11   9       68.21       61.60      2.62 o 
   1  11   9       94.94       87.42      3.38 o 
   2  11   9      267.87      251.92      5.75 o 
   3  11   9       54.41       52.74      3.04 o 
   4  11   9       53.65       59.41      4.73 o 
   5  11   9        6.85        5.77      4.09 o 
  -5  12   9       57.49       59.63      4.37 o 
  -4  12   9        7.16        6.18      2.27 o 
  -3  12   9       51.05       46.69      2.73 o 
  -2  12   9       38.76       43.95      2.25 o 
  -1  12   9       73.03       67.67      3.04 o 
   0  12   9       11.45       20.08      2.90 o 
   1  12   9       73.14       66.40      2.65 o 
   2  12   9       38.68       40.40      2.12 o 
   3  12   9       51.09       46.39      2.87 o 
   4  12   9        7.24        6.96      3.06 o 
   5  12   9       57.51       61.29      4.53 o 
  -4  13   9       26.30       22.42      4.42 o 
  -3  13   9        4.70        2.61      1.39 o 
  -2  13   9       60.73       62.56      2.78 o 
  -1  13   9      286.74      292.47      7.77 o 
   0  13   9       27.79       28.55      2.94 o 
   1  13   9      286.32      291.81      7.87 o 
   2  13   9       60.87       57.99      3.22 o 
   3  13   9        4.68        3.18      1.55 o 
   4  13   9       26.26       21.78      5.22 o 
  -4  14   9       15.16       16.37      8.56 o 
  -3  14   9       69.55       82.76      5.33 o 
  -2  14   9       76.34       71.15      3.52 o 
  -1  14   9       21.68       20.25      2.62 o 
   0  14   9        0.01        0.50      1.02 o 
   1  14   9       21.76       21.34      3.17 o 
   2  14   9       76.07       74.00      4.04 o 
   3  14   9       69.52       83.70      4.73 o 
   4  14   9       15.10       13.42      7.47 o 
  -4  15   9       32.47       36.49      4.03 o 
  -3  15   9       16.88       11.81      5.26 o 
  -2  15   9      268.41      266.16      7.73 o 
  -1  15   9       84.37       92.32      3.64 o 
   0  15   9        2.86        4.94      1.72 o 
   1  15   9       84.46       91.87      4.47 o 
   2  15   9      268.18      268.69      8.05 o 
   3  15   9       16.89       13.44      5.07 o 
   4  15   9       32.56       38.72      6.11 o 
  -3  16   9       10.68        7.41      4.62 o 
  -2  16   9      249.97      268.19      6.92 o 
  -1  16   9       53.64       51.01      2.82 o 
   0  16   9       47.31       50.06      2.98 o 
   1  16   9       53.47       51.28      3.44 o 
   2  16   9      250.41      278.95      7.49 o 
   3  16   9       10.70        6.60      2.93 o 
  -3  17   9       99.35       92.73      5.56 o 
  -2  17   9       43.49       45.38      4.15 o 
  -1  17   9       25.95       30.34      2.99 o 
   0  17   9        1.26        3.54      1.78 o 
   1  17   9       25.95       28.38      3.19 o 
   2  17   9       43.41       48.21      4.05 o 
   3  17   9       99.20       91.34      5.15 o 
  -2  18   9       39.65       39.07      4.36 o 
  -1  18   9       35.77       36.31      3.28 o 
   0  18   9        9.41        6.77      3.11 o 
   1  18   9       35.90       37.41      3.19 o 
   2  18   9       39.68       40.71      3.23 o 
  -1  19   9        2.02        2.39      1.97 o 
   0  19   9       24.38       21.34      3.41 o 
   1  19   9        1.99        2.39      1.48 o 
   0   0  10     4067.83     4897.77     81.57 o 
   1   0  10        4.01        3.97      0.85 o 
   2   0  10       25.18       21.08      1.07 o 
   3   0  10       30.23       38.00      1.22 o 
   4   0  10       14.34       22.06      3.30 o 
   5   0  10       44.74       37.99      4.40 o 
   6   0  10        8.71       12.71      7.37 o 
  -6   1  10        0.97        1.77      1.99 o 
  -5   1  10       77.54       79.90      4.56 o 
  -4   1  10       46.52       40.85      2.51 o 
  -3   1  10        3.84        3.78      1.27 o 
  -2   1  10      109.50       72.07      2.01 o 
  -1   1  10      113.41      126.22      2.19 o 
   0   1  10      204.36      230.44      3.69 o 
   1   1  10      113.04      128.69      2.03 o 
   2   1  10      109.65       74.19      2.64 o 
   3   1  10        3.91        4.48      1.41 o 
   4   1  10       46.39       39.30      2.78 o 
   5   1  10       77.69       80.06      4.81 o 
   6   1  10        0.98        0.85      1.31 o 
  -6   2  10      102.29      110.33      8.41 o 
  -5   2  10        9.56        6.91      3.94 o 
  -4   2  10       71.39       71.72      2.93 o 
  -3   2  10      242.11      247.86     10.62 o 
  -2   2  10      225.87      250.58      4.60 o 
  -1   2  10      515.53      549.69      5.60 o 
   0   2  10       58.34       71.80      1.48 o 
   1   2  10      515.60      546.24      9.83 o 
   2   2  10      225.70      247.71      3.80 o 
   3   2  10      242.02      268.30      5.87 o 
   4   2  10       71.56       71.59      2.96 o 
   5   2  10        9.59        9.14      4.12 o 
   6   2  10      102.40      103.10      6.97 o 
  -6   3  10       33.60       32.00      5.15 o 
  -5   3  10        1.62        1.19      1.10 o 
  -4   3  10        1.87        2.42      1.45 o 
  -3   3  10       31.06       27.89      2.28 o 
  -2   3  10      341.20      339.72      4.07 o 
  -1   3  10      129.51      133.87      2.38 o 
   0   3  10      365.42      301.69      4.22 o 
   1   3  10      129.77      137.60      1.88 o 
   2   3  10      341.64      345.02      4.02 o 
   3   3  10       31.07       27.46      1.68 o 
   4   3  10        1.92        2.83      1.15 o 
   5   3  10        1.63        1.39      1.35 o 
   6   3  10       33.59       29.51      7.10 o 
  -6   4  10        0.36        1.20      1.82 o 
  -5   4  10        2.29        2.72      1.38 o 
  -4   4  10      215.56      228.51      7.58 o 
  -3   4  10       32.38       34.27      2.18 o 
  -2   4  10      219.19      219.15      3.61 o 
  -1   4  10      455.78      479.85      6.42 o 
   0   4  10      162.22      186.46      3.31 o 
   1   4  10      456.66      480.06      5.06 o 
   2   4  10      219.13      208.15      9.88 o 
   3   4  10       32.56       31.68      1.20 o 
   4   4  10      215.70      219.65      7.36 o 
   5   4  10        2.28        2.99      2.21 o 
   6   4  10        0.36        0.97      1.50 o 
  -5   5  10       59.60       60.37      4.24 o 
  -4   5  10      171.52      171.07      5.14 o 
  -3   5  10      121.47      104.88      3.34 o 
  -2   5  10      167.52      197.43      3.35 o 
  -1   5  10      659.08      652.70     17.16 o 
   0   5  10      150.71      146.10      3.18 o 
   1   5  10      658.59      651.13      7.32 o 
   2   5  10      168.31      189.01      4.26 o 
   3   5  10      121.59      101.51      2.81 o 
   4   5  10      171.42      172.76      6.17 o 
   5   5  10       59.65       60.29      5.14 o 
  -5   6  10      227.71      225.91      7.35 o 
  -4   6  10       74.21       74.84      3.56 o 
  -3   6  10       16.64       17.73      1.97 o 
  -2   6  10      191.17      199.46      3.51 o 
  -1   6  10      911.69      909.74     11.10 o 
   0   6  10      163.49      177.08      4.42 o 
   1   6  10      911.44      879.53     13.00 o 
   2   6  10      191.22      201.45      4.94 o 
   3   6  10       16.74       18.04      1.56 o 
   4   6  10       74.33       70.20      4.68 o 
   5   6  10      227.89      216.01      8.38 o 
  -5   7  10      171.31      182.88      6.82 o 
  -4   7  10        9.33       12.86      2.16 o 
  -3   7  10       22.40       19.10      1.74 o 
  -2   7  10      106.73      100.64      2.61 o 
  -1   7  10       72.11       54.05      2.71 o 
   0   7  10       86.90       92.14      3.39 o 
   1   7  10       72.08       52.36      2.04 o 
   2   7  10      106.57      104.46      3.42 o 
   3   7  10       22.34       19.17      1.71 o 
   4   7  10        9.32       11.28      5.35 o 
   5   7  10      171.08      173.73      7.60 o 
  -5   8  10      130.65      123.89      5.73 o 
  -4   8  10       39.55       35.66      3.11 o 
  -3   8  10      103.58      113.28      4.31 o 
  -2   8  10       20.30       22.94      2.01 o 
  -1   8  10      240.15      227.00      4.48 o 
   0   8  10      310.97      302.07      4.86 o 
   1   8  10      240.49      223.41      5.25 o 
   2   8  10       20.21       21.51      1.40 o 
   3   8  10      103.67      109.97      3.73 o 
   4   8  10       39.86       38.08      3.53 o 
   5   8  10      130.71      126.22     14.52 o 
  -5   9  10       83.46       85.15      5.52 o 
  -4   9  10       14.70        7.41      3.23 o 
  -3   9  10       68.35       57.47      3.25 o 
  -2   9  10       99.43      107.45      3.06 o 
  -1   9  10      171.70      147.13      6.02 o 
   0   9  10       93.40       66.23      2.40 o 
   1   9  10      171.77      160.60      3.60 o 
   2   9  10       99.25      104.87      2.80 o 
   3   9  10       68.88       55.21      2.54 o 
   4   9  10       14.60        8.28      3.31 o 
   5   9  10       83.48       86.93      6.18 o 
  -5  10  10       19.48       14.72      8.37 o 
  -4  10  10        4.86        2.34      1.43 o 
  -3  10  10       62.64       66.14      3.21 o 
  -2  10  10       78.12       74.49      2.55 o 
  -1  10  10       64.42       68.44      2.62 o 
   0  10  10      136.77      124.87      3.54 o 
   1  10  10       64.10       70.51      2.54 o 
   2  10  10       78.10       76.72      2.23 o 
   3  10  10       62.70       67.62      2.96 o 
   4  10  10        4.90        1.59      1.23 o 
   5  10  10       19.48       17.05      4.57 o 
  -5  11  10       95.15      109.86      6.27 o 
  -4  11  10       16.88       17.23      5.87 o 
  -3  11  10       19.74       17.85      3.13 o 
  -2  11  10       69.82       73.67      2.56 o 
  -1  11  10      334.86      310.22      6.47 o 
   0  11  10       26.80       31.09      2.63 o 
   1  11  10      334.95      312.02      6.27 o 
   2  11  10       69.71       71.21      2.28 o 
   3  11  10       19.81       18.57      2.62 o 
   4  11  10       17.01       17.42      6.37 o 
   5  11  10       95.40       98.64      5.68 o 
  -4  12  10        2.12        2.87      2.09 o 
  -3  12  10       23.14       21.45      5.75 o 
  -2  12  10       17.78       16.01      2.23 o 
  -1  12  10      263.52      258.97      6.18 o 
   0  12  10       72.68       70.64      3.69 o 
   1  12  10      263.49      255.28      6.23 o 
   2  12  10       17.82       17.13      4.70 o 
   3  12  10       23.11       22.26      3.36 o 
   4  12  10        2.12        3.74      2.01 o 
  -4  13  10       18.06       22.11      6.26 o 
  -3  13  10       30.11       38.38      3.00 o 
  -2  13  10      155.86      168.09      5.84 o 
  -1  13  10       64.25       68.74      2.86 o 
   0  13  10      221.14      206.31      5.91 o 
   1  13  10       64.23       65.86      2.81 o 
   2  13  10      156.23      167.56      5.10 o 
   3  13  10       30.11       35.97      4.28 o 
   4  13  10       18.13       19.67      8.09 o 
  -4  14  10       45.52       52.23      4.22 o 
  -3  14  10       18.93       17.90      6.80 o 
  -2  14  10      143.38      144.93      5.71 o 
  -1  14  10       79.45       78.89      3.26 o 
   0  14  10      225.01      227.41      6.29 o 
   1  14  10       79.52       82.29      3.38 o 
   2  14  10      143.08      140.47      4.92 o 
   3  14  10       18.97       17.98      6.83 o 
   4  14  10       45.56       54.22      5.24 o 
  -3  15  10       27.06       30.33      4.34 o 
  -2  15  10       14.24       11.23      4.70 o 
  -1  15  10      341.70      322.80      8.08 o 
   0  15  10        8.40       10.22      3.76 o 
   1  15  10      341.99      318.90     10.58 o 
   2  15  10       14.24       13.34      4.16 o 
   3  15  10       27.20       34.14      4.18 o 
  -3  16  10       52.79       54.67      4.41 o 
  -2  16  10       85.89       87.43      3.98 o 
  -1  16  10       64.44       59.12      3.48 o 
   0  16  10       15.41       16.81      5.91 o 
   1  16  10       64.38       62.58      3.30 o 
   2  16  10       85.71       87.03      4.67 o 
   3  16  10       52.75       55.14      3.75 o 
  -3  17  10      117.77      137.04      6.24 o 
  -2  17  10      189.18      186.77      6.21 o 
  -1  17  10       54.43       53.08      3.43 o 
   0  17  10        0.23        0.93      1.13 o 
   1  17  10       54.37       57.91      3.68 o 
   2  17  10      189.54      196.04      6.21 o 
   3  17  10      117.79      136.17      5.82 o 
  -2  18  10       32.05       26.26      3.75 o 
  -1  18  10       12.36        9.36      4.93 o 
   0  18  10       47.91       44.49      2.70 o 
   1  18  10       12.31       10.93      5.76 o 
   2  18  10       32.01       21.43      9.96 o 
  -1  19  10       15.48        9.35      6.42 o 
   0  19  10       12.21        7.11      4.13 o 
   1  19  10       15.58       10.17      6.47 o 
   1   0  11       11.18        9.01      0.95 o 
   2   0  11      114.96      113.42      3.26 o 
   3   0  11       15.36        7.95      1.61 o 
   4   0  11        1.49        0.64      1.36 o 
   5   0  11       55.59       55.21      4.25 o 
   6   0  11       35.51       28.99      4.64 o 
  -6   1  11      100.70      108.66      7.29 o 
  -5   1  11       46.70       53.25      3.90 o 
  -4   1  11       57.03       62.17      2.73 o 
  -3   1  11      110.85      105.75      3.01 o 
  -2   1  11      282.20      251.89      3.37 o 
  -1   1  11      373.97      348.52      4.08 o 
   0   1  11        0.79        1.43      0.41 o 
   1   1  11      374.08      351.92      4.75 o 
   2   1  11      281.55      259.23      4.40 o 
   3   1  11      110.91      107.04      5.14 o 
   4   1  11       57.06       60.23      3.82 o 
   5   1  11       46.81       49.37      6.52 o 
   6   1  11      100.32      107.37      7.68 o 
  -6   2  11       28.76       28.57      9.08 o 
  -5   2  11       65.75       65.15      4.40 o 
  -4   2  11      139.28      137.81      4.72 o 
  -3   2  11       42.09       35.13      1.68 o 
  -2   2  11        2.23        2.80      0.73 o 
  -1   2  11      550.10      562.88      6.47 o 
   0   2  11       87.82       94.97      1.84 o 
   1   2  11      549.40      574.75      5.83 o 
   2   2  11        2.30        2.75      0.75 o 
   3   2  11       42.20       37.47      2.59 o 
   4   2  11      139.05      132.79      6.15 o 
   5   2  11       65.81       65.76      5.12 o 
   6   2  11       28.86       32.90      8.75 o 
  -5   3  11      137.99      138.59      6.10 o 
  -4   3  11       27.02       27.08      3.65 o 
  -3   3  11      391.29      391.59      7.45 o 
  -2   3  11      114.11      101.24      2.85 o 
  -1   3  11      745.29      768.97      9.60 o 
   0   3  11       36.17       36.62      1.44 o 
   1   3  11      744.11      786.72      7.39 o 
   2   3  11      113.99      104.89      3.09 o 
   3   3  11      390.75      393.91      8.57 o 
   4   3  11       26.96       23.45      2.03 o 
   5   3  11      137.72      145.59      9.00 o 
  -5   4  11       29.56       25.50      4.73 o 
  -4   4  11      138.92      143.34      5.28 o 
  -3   4  11      142.98      135.60      3.83 o 
  -2   4  11      964.70      972.00     14.68 o 
  -1   4  11       87.57       72.56      2.38 o 
   0   4  11      168.16      194.42      3.98 o 
   1   4  11       87.38       74.17      1.72 o 
   2   4  11      964.60      970.45     10.60 o 
   3   4  11      142.68      134.63      3.25 o 
   4   4  11      138.90      146.97      5.08 o 
   5   4  11       29.60       28.78      3.46 o 
  -5   5  11        7.02        5.19      2.25 o 
  -4   5  11      301.36      298.12      7.47 o 
  -3   5  11      203.10      198.85      4.80 o 
  -2   5  11      242.19      244.80      4.29 o 
  -1   5  11      134.19      122.95      3.46 o 
   0   5  11      254.72      218.11      4.00 o 
   1   5  11      133.96      122.13      2.81 o 
   2   5  11      241.57      237.35      7.39 o 
   3   5  11      203.28      193.09      4.78 o 
   4   5  11      300.99      296.27      8.76 o 
   5   5  11        6.99        4.54      4.65 o 
  -5   6  11       29.17       35.92      4.36 o 
  -4   6  11        8.88       13.11      4.01 o 
  -3   6  11       47.77       42.01      2.18 o 
  -2   6  11      333.18      328.12      6.67 o 
  -1   6  11      671.33      701.73     12.39 o 
   0   6  11       70.15       62.17      2.70 o 
   1   6  11      671.14      683.48      8.40 o 
   2   6  11      332.47      322.08      8.81 o 
   3   6  11       47.80       40.42      2.25 o 
   4   6  11        8.95       12.15      2.21 o 
   5   6  11       29.23       33.91      5.48 o 
  -5   7  11       89.75       96.07      5.20 o 
  -4   7  11       40.53       31.70      2.61 o 
  -3   7  11       87.25       77.37      2.36 o 
  -2   7  11       74.63       60.08      2.33 o 
  -1   7  11      500.97      504.06      6.64 o 
   0   7  11      204.68      213.92      4.51 o 
   1   7  11      500.63      488.58      6.73 o 
   2   7  11       74.46       60.22      2.16 o 
   3   7  11       86.98       79.49      3.20 o 
   4   7  11       40.29       32.82      7.38 o 
   5   7  11       89.84       85.08      6.61 o 
  -5   8  11       78.57       85.31      5.14 o 
  -4   8  11       41.13       48.12      3.49 o 
  -3   8  11       18.08       16.72      2.96 o 
  -2   8  11      684.98      676.47     11.15 o 
  -1   8  11      404.24      408.34      7.62 o 
   0   8  11      269.94      252.74      5.24 o 
   1   8  11      403.46      405.54      6.58 o 
   2   8  11      685.23      642.40     20.00 o 
   3   8  11       18.20       16.71      5.33 o 
   4   8  11       41.15       51.14      3.72 o 
   5   8  11       78.44       81.44      6.58 o 
  -5   9  11       11.44       11.67      6.70 o 
  -4   9  11      105.94      112.98      5.86 o 
  -3   9  11       95.85       73.54      3.47 o 
  -2   9  11        2.15        2.82      1.01 o 
  -1   9  11      208.68      207.46      5.01 o 
   0   9  11     2267.30     2222.82     25.59 o 
   1   9  11      208.76      212.11      4.71 o 
   2   9  11        2.08        2.89      1.00 o 
   3   9  11       95.72       77.29      3.52 o 
   4   9  11      106.37      109.17      5.58 o 
   5   9  11       11.40       11.74      9.94 o 
  -5  10  11        3.40        5.20      3.15 o 
  -4  10  11       67.67       75.71      5.06 o 
  -3  10  11      106.83       86.80      3.72 o 
  -2  10  11       17.74       16.36      2.82 o 
  -1  10  11       61.52       66.19      2.83 o 
   0  10  11      927.78      952.82     13.85 o 
   1  10  11       61.51       64.65      2.64 o 
   2  10  11       17.84       15.63      3.20 o 
   3  10  11      106.63       89.16      5.04 o 
   4  10  11       67.65       73.38      5.70 o 
   5  10  11        3.42        2.73      2.64 o 
  -4  11  11       49.97       56.90      3.85 o 
  -3  11  11        3.58        5.15      1.99 o 
  -2  11  11       42.02       38.20      2.32 o 
  -1  11  11      455.77      455.11     10.53 o 
   0  11  11        2.41        2.58      1.29 o 
   1  11  11      455.65      467.01      9.31 o 
   2  11  11       41.83       38.93      3.37 o 
   3  11  11        3.64        5.78      2.17 o 
   4  11  11       49.86       54.96      5.02 o 
  -4  12  11       31.79       32.82      8.45 o 
  -3  12  11       28.65       23.77      2.72 o 
  -2  12  11      388.66      374.55      8.25 o 
  -1  12  11      286.85      302.03      8.24 o 
   0  12  11     1168.57     1204.87     16.95 o 
   1  12  11      287.01      311.18      7.94 o 
   2  12  11      388.95      388.28      8.85 o 
   3  12  11       28.73       25.83      3.51 o 
   4  12  11       31.78       37.22      4.54 o 
  -4  13  11        1.05        1.07      2.32 o 
  -3  13  11       26.88       32.46      3.48 o 
  -2  13  11       59.95       53.74      3.13 o 
  -1  13  11      218.41      212.95      5.44 o 
   0  13  11      160.50      161.07      5.28 o 
   1  13  11      217.91      211.14      5.32 o 
   2  13  11       60.23       54.22      2.99 o 
   3  13  11       26.76       34.10      3.66 o 
   4  13  11        1.04        0.49      1.65 o 
  -4  14  11       26.20       25.83      5.34 o 
  -3  14  11        4.48        5.74      2.42 o 
  -2  14  11       28.98       31.33      3.31 o 
  -1  14  11       42.65       41.54      3.30 o 
   0  14  11       25.48       26.73      3.18 o 
   1  14  11       42.71       37.11      3.52 o 
   2  14  11       28.85       29.17      3.35 o 
   3  14  11        4.45        4.82      2.93 o 
   4  14  11       26.34       29.88      4.86 o 
  -3  15  11       65.75       78.06      4.96 o 
  -2  15  11       69.28       67.11      3.86 o 
  -1  15  11      167.31      163.09      5.06 o 
   0  15  11       27.43       25.22      3.60 o 
   1  15  11      167.35      152.98      4.94 o 
   2  15  11       69.35       66.97      3.93 o 
   3  15  11       65.68       75.72      4.18 o 
  -3  16  11       24.28       25.66      4.16 o 
  -2  16  11       11.12        7.45      3.63 o 
  -1  16  11        4.44        3.58      2.49 o 
   0  16  11        0.70        1.08      1.30 o 
   1  16  11        4.50        4.73      2.01 o 
   2  16  11       11.07        9.77      3.50 o 
   3  16  11       24.32       21.87      3.93 o 
  -2  17  11        1.84        0.93      1.33 o 
  -1  17  11       31.85       26.04      3.18 o 
   0  17  11       30.12       31.33      2.72 o 
   1  17  11       31.99       20.80      7.92 o 
   2  17  11        1.86        1.36      1.25 o 
  -2  18  11        7.92        4.35      3.95 o 
  -1  18  11        4.87        3.46      2.01 o 
   0  18  11       20.12       23.03      2.74 o 
   1  18  11        4.90        4.13      2.72 o 
   2  18  11        7.92        4.59      2.61 o 
   0  19  11       13.32        9.37      5.87 o 
   0   0  12      866.82     1026.11     16.52 o 
   1   0  12       33.24       33.06      1.28 o 
   2   0  12        0.09        0.85      0.37 o 
   3   0  12        8.30        2.92      1.07 o 
   4   0  12        6.64        9.12      3.20 o 
   5   0  12       76.61       75.77      5.99 o 
  -5   1  12       12.55       10.17      5.68 o 
  -4   1  12      152.11      149.18      4.92 o 
  -3   1  12     1341.89     1363.90     16.13 o 
  -2   1  12      210.78      196.73      2.43 o 
  -1   1  12      322.17      321.65      4.13 o 
   0   1  12      122.61      153.58      3.60 o 
   1   1  12      321.96      328.29      5.07 o 
   2   1  12      210.69      203.08      3.14 o 
   3   1  12     1342.35     1344.31     13.14 o 
   4   1  12      151.86      149.16      7.13 o 
   5   1  12       12.57       11.09      6.04 o 
  -5   2  12        6.23        6.68      4.20 o 
  -4   2  12      191.44      196.18      6.59 o 
  -3   2  12      185.20      185.37      5.57 o 
  -2   2  12      200.80      186.18      4.06 o 
  -1   2  12      660.82      628.22      9.09 o 
   0   2  12       22.08       25.96      1.49 o 
   1   2  12      661.89      621.60      6.32 o 
   2   2  12      200.84      192.18      3.36 o 
   3   2  12      185.67      176.49      5.18 o 
   4   2  12      191.25      196.01      7.31 o 
   5   2  12        6.25        6.77      4.81 o 
  -5   3  12        0.24        0.56      1.12 o 
  -4   3  12      222.62      224.14      8.17 o 
  -3   3  12      108.93      102.76      3.81 o 
  -2   3  12      203.73      191.65      3.54 o 
  -1   3  12       62.84       65.98      2.13 o 
   0   3  12        7.15       13.15      2.04 o 
   1   3  12       63.33       67.79      1.60 o 
   2   3  12      203.39      195.39      3.32 o 
   3   3  12      109.00      104.33      5.59 o 
   4   3  12      222.32      225.78      8.19 o 
   5   3  12        0.24        0.77      1.28 o 
  -5   4  12       28.68       29.20      5.66 o 
  -4   4  12      161.43      164.50      5.67 o 
  -3   4  12        5.73        7.03      1.94 o 
  -2   4  12       75.04       62.46      2.06 o 
  -1   4  12       48.33       45.61      2.17 o 
   0   4  12        0.27        1.40      0.69 o 
   1   4  12       48.44       45.97      1.48 o 
   2   4  12       75.22       66.11      1.58 o 
   3   4  12        5.75        7.68      2.97 o 
   4   4  12      161.36      157.73      6.38 o 
   5   4  12       28.66       25.10      4.09 o 
  -5   5  12       45.58       43.42      5.12 o 
  -4   5  12      163.70      157.70      6.46 o 
  -3   5  12       57.48       52.79      2.33 o 
  -2   5  12      382.41      399.41      5.75 o 
  -1   5  12      169.48      171.94      3.44 o 
   0   5  12      432.20      437.84      7.96 o 
   1   5  12      169.58      173.27      2.97 o 
   2   5  12      382.75      390.01      7.69 o 
   3   5  12       57.38       53.54      2.84 o 
   4   5  12      164.13      161.74      6.75 o 
   5   5  12       45.55       45.75      4.34 o 
  -5   6  12        2.05        0.29      2.33 o 
  -4   6  12       83.35       90.85      3.90 o 
  -3   6  12      159.12      138.47      6.48 o 
  -2   6  12       19.63       20.43      2.26 o 
  -1   6  12      288.45      235.16      5.89 o 
   0   6  12       33.04       33.90      1.83 o 
   1   6  12      287.71      233.11      3.86 o 
   2   6  12       19.57       19.17      1.36 o 
   3   6  12      158.88      146.86      6.47 o 
   4   6  12       83.44       90.85      4.79 o 
   5   6  12        2.01        0.60      1.37 o 
  -5   7  12       36.19       33.69      4.70 o 
  -4   7  12       29.80       27.86      3.68 o 
  -3   7  12       75.41       74.55      3.08 o 
  -2   7  12      233.85      221.18      5.36 o 
  -1   7  12      275.84      279.69      5.58 o 
   0   7  12       49.42       64.86      2.47 o 
   1   7  12      275.78      265.19      8.53 o 
   2   7  12      233.71      218.84      5.12 o 
   3   7  12       75.40       69.53      2.80 o 
   4   7  12       29.86       28.86     12.70 o 
   5   7  12       36.26       35.27      5.21 o 
  -5   8  12       53.17       57.69      4.82 o 
  -4   8  12       26.84       19.21      3.08 o 
  -3   8  12      105.80      116.54      4.71 o 
  -2   8  12       81.37       70.07      3.10 o 
  -1   8  12      147.77      156.79      4.32 o 
   0   8  12        0.24        3.14      1.72 o 
   1   8  12      147.98      152.30      3.02 o 
   2   8  12       81.25       71.39      3.14 o 
   3   8  12      105.58      117.71      4.66 o 
   4   8  12       26.64       23.42      3.62 o 
   5   8  12       53.17       54.89      4.94 o 
  -5   9  12        1.83        2.05      1.79 o 
  -4   9  12       44.07       43.34      4.03 o 
  -3   9  12       36.00       33.24      3.17 o 
  -2   9  12      119.43      132.49      4.02 o 
  -1   9  12      336.87      347.81      6.92 o 
   0   9  12      366.32      395.79      9.15 o 
   1   9  12      337.05      336.98      6.65 o 
   2   9  12      119.02      129.77      4.31 o 
   3   9  12       36.11       34.04      2.58 o 
   4   9  12       44.19       42.54      3.81 o 
   5   9  12        1.86        1.73      2.80 o 
  -5  10  12       22.71       30.66      4.00 o 
  -4  10  12       35.16       42.32      4.74 o 
  -3  10  12        7.08        5.25      2.34 o 
  -2  10  12      148.08      150.02      4.86 o 
  -1  10  12       58.50       55.53      2.92 o 
   0  10  12      834.36      880.32     12.99 o 
   1  10  12       58.47       52.45      2.60 o 
   2  10  12      148.03      143.03      5.08 o 
   3  10  12        7.09        5.20      2.58 o 
   4  10  12       35.13       39.66      3.61 o 
   5  10  12       22.77       21.03     12.79 o 
  -4  11  12       19.92       14.35      7.46 o 
  -3  11  12       50.61       45.38      3.19 o 
  -2  11  12       46.25       44.34      2.42 o 
  -1  11  12      147.07      139.21      4.20 o 
   0  11  12        5.08        7.28      1.91 o 
   1  11  12      147.17      138.85      4.60 o 
   2  11  12       46.26       44.32      3.21 o 
   3  11  12       50.45       46.57      3.09 o 
   4  11  12       19.95       14.53      8.36 o 
  -4  12  12       20.19       26.01      4.16 o 
  -3  12  12      127.10      141.45      5.47 o 
  -2  12  12        1.90        1.18      1.03 o 
  -1  12  12       60.80       63.86      3.01 o 
   0  12  12      162.43      163.36      5.47 o 
   1  12  12       60.76       64.18      2.93 o 
   2  12  12        1.94        1.76      1.06 o 
   3  12  12      127.18      139.51      5.49 o 
   4  12  12       20.11       26.62      3.62 o 
  -4  13  12       29.25       26.14      5.32 o 
  -3  13  12       24.64       19.52      3.28 o 
  -2  13  12       76.04       74.67      3.77 o 
  -1  13  12       41.16       36.86      2.67 o 
   0  13  12       44.96       46.68      2.83 o 
   1  13  12       41.34       41.54      2.64 o 
   2  13  12       76.26       69.90      3.56 o 
   3  13  12       24.60       21.33      2.85 o 
   4  13  12       29.28       18.97     12.93 o 
  -3  14  12       19.79       18.05      9.63 o 
  -2  14  12       24.37       23.15      7.20 o 
  -1  14  12       59.83       58.47      3.28 o 
   0  14  12        5.25        5.23      1.57 o 
   1  14  12       59.86       59.04      3.34 o 
   2  14  12       24.52       24.81      3.16 o 
   3  14  12       19.83       18.87      5.11 o 
  -3  15  12        2.73        4.32      3.52 o 
  -2  15  12       37.22       35.83      4.01 o 
  -1  15  12       72.06       71.69      4.07 o 
   0  15  12        2.54        1.96      1.30 o 
   1  15  12       72.15       74.01      4.20 o 
   2  15  12       37.45       38.84      2.76 o 
   3  15  12        2.69        4.81      3.10 o 
  -3  16  12       54.94       48.55      4.68 o 
  -2  16  12       13.83       12.53      5.32 o 
  -1  16  12       37.11       35.57      2.87 o 
   0  16  12       25.12       24.65      2.35 o 
   1  16  12       37.35       31.22      6.92 o 
   2  16  12       13.82       11.17      5.49 o 
   3  16  12       54.93       45.92      4.71 o 
  -2  17  12       16.52       11.37      5.60 o 
  -1  17  12       39.44       42.53      3.01 o 
   0  17  12        0.69        1.09      1.04 o 
   1  17  12       39.68       42.20      3.16 o 
   2  17  12       16.59       11.88      6.50 o 
  -1  18  12       14.57       11.57      6.37 o 
   0  18  12       32.32       30.76      3.35 o 
   1  18  12       14.54       12.21      4.94 o 
   1   0  13       36.09       36.16      1.43 o 
   2   0  13      346.65      326.87      4.90 o 
   3   0  13     1193.46     1219.25     21.08 o 
   4   0  13        1.49        2.13      1.35 o 
   5   0  13        9.56        6.95      3.18 o 
  -5   1  13       42.70       41.24      4.28 o 
  -4   1  13        5.54        4.21      1.73 o 
  -3   1  13      383.85      422.02     16.46 o 
  -2   1  13      218.14      210.07      3.58 o 
  -1   1  13      239.75      224.56      3.63 o 
   0   1  13       17.29       15.25      2.41 o 
   1   1  13      239.35      221.75      5.54 o 
   2   1  13      218.03      221.21      3.79 o 
   3   1  13      383.32      410.02     11.98 o 
   4   1  13        5.46        2.87      1.57 o 
   5   1  13       42.77       41.55      5.39 o 
  -5   2  13       48.01       53.68      4.07 o 
  -4   2  13      107.58      115.10      5.14 o 
  -3   2  13      267.16      248.45      6.83 o 
  -2   2  13      839.58      775.72     24.89 o 
  -1   2  13       50.90       46.14      1.91 o 
   0   2  13      187.72      206.84      3.82 o 
   1   2  13       50.76       46.27      1.57 o 
   2   2  13      839.90      801.36     18.06 o 
   3   2  13      267.23      251.02      7.05 o 
   4   2  13      107.58      117.39      5.42 o 
   5   2  13       48.20       53.97      4.16 o 
  -5   3  13        3.18        2.41      2.10 o 
  -4   3  13       72.45       75.22      4.32 o 
  -3   3  13       99.58       93.04      3.68 o 
  -2   3  13      883.16      831.91     19.94 o 
  -1   3  13      325.15      330.89      8.07 o 
   0   3  13       35.78       46.26      2.12 o 
   1   3  13      325.13      333.81      5.86 o 
   2   3  13      882.75      851.99     10.25 o 
   3   3  13       99.33       97.30      3.77 o 
   4   3  13       72.46       77.63      4.59 o 
   5   3  13        3.13        3.87      3.14 o 
  -5   4  13       13.58       10.09      4.85 o 
  -4   4  13       44.89       39.99      3.79 o 
  -3   4  13      343.34      367.32      8.65 o 
  -2   4  13      241.61      213.40      4.61 o 
  -1   4  13      205.23      208.15      4.33 o 
   0   4  13      113.87       96.23      3.87 o 
   1   4  13      205.43      201.41      3.16 o 
   2   4  13      241.69      214.19      3.79 o 
   3   4  13      343.49      351.45      9.89 o 
   4   4  13       44.92       40.52      4.39 o 
   5   4  13       13.50        8.79      5.47 o 
  -5   5  13       23.42       25.19      5.13 o 
  -4   5  13       18.48       16.67      5.68 o 
  -3   5  13       25.55       25.83      2.51 o 
  -2   5  13      482.85      473.71     10.19 o 
  -1   5  13      483.40      461.96      7.57 o 
   0   5  13        1.01        0.32      1.05 o 
   1   5  13      483.29      466.11      6.15 o 
   2   5  13      483.14      470.75      7.78 o 
   3   5  13       25.52       26.18      3.47 o 
   4   5  13       18.38       16.10      9.93 o 
   5   5  13       23.37       23.60      4.51 o 
  -5   6  13        2.89        2.01      1.89 o 
  -4   6  13       42.75       41.20      3.08 o 
  -3   6  13        1.71        0.82      0.98 o 
  -2   6  13      342.22      367.78      6.96 o 
  -1   6  13      540.44      570.69     10.64 o 
   0   6  13      353.82      321.36      6.24 o 
   1   6  13      540.48      544.49      6.86 o 
   2   6  13      342.17      356.09     12.57 o 
   3   6  13        1.73        2.21      1.79 o 
   4   6  13       42.63       39.56      5.00 o 
   5   6  13        2.91        2.09      3.22 o 
  -5   7  13        6.08        6.19      3.29 o 
  -4   7  13       35.98       40.73      3.30 o 
  -3   7  13       23.52       25.91      7.16 o 
  -2   7  13       64.62       65.64      2.59 o 
  -1   7  13      415.62      423.62      7.29 o 
   0   7  13      439.15      441.99      7.28 o 
   1   7  13      415.63      408.23      9.04 o 
   2   7  13       64.40       66.89      2.38 o 
   3   7  13       23.56       24.11      2.73 o 
   4   7  13       35.84       39.48      3.86 o 
   5   7  13        6.06        4.82      3.43 o 
  -5   8  13       15.24       22.00      6.93 o 
  -4   8  13       25.35       28.93      3.36 o 
  -3   8  13      139.52      140.51      5.50 o 
  -2   8  13       58.35       57.56      2.37 o 
  -1   8  13      589.40      590.67     10.40 o 
   0   8  13       30.15       26.47      2.47 o 
   1   8  13      589.09      580.47      8.74 o 
   2   8  13       58.34       57.18      2.29 o 
   3   8  13      139.70      147.89      6.01 o 
   4   8  13       25.23       31.00      3.58 o 
   5   8  13       15.21       17.29      4.23 o 
  -5   9  13       36.39       45.82      5.54 o 
  -4   9  13       10.67       12.08      5.39 o 
  -3   9  13       23.81       19.06      6.07 o 
  -2   9  13       28.49       27.90      2.71 o 
  -1   9  13       82.00       76.98      3.03 o 
   0   9  13      521.32      571.35      9.11 o 
   1   9  13       81.85       74.98      3.14 o 
   2   9  13       28.52       27.55      2.23 o 
   3   9  13       23.71       17.39      6.16 o 
   4   9  13       10.73       10.00      5.95 o 
   5   9  13       36.36       39.91      4.84 o 
  -4  10  13       12.78       13.73      6.50 o 
  -3  10  13       28.92       33.40      3.24 o 
  -2  10  13        1.08        1.58      0.86 o 
  -1  10  13       13.88       10.62      2.94 o 
   0  10  13      349.59      341.00      8.13 o 
   1  10  13       13.80       11.08      3.02 o 
   2  10  13        1.07        1.63      1.08 o 
   3  10  13       28.66       35.03      4.71 o 
   4  10  13       12.72       12.24      6.68 o 
  -4  11  13        0.47        2.11      1.47 o 
  -3  11  13       80.15       84.45      4.10 o 
  -2  11  13        8.30        9.63      3.31 o 
  -1  11  13       80.62       74.84      3.30 o 
   0  11  13       12.69       16.81      4.41 o 
   1  11  13       80.51       73.74      2.93 o 
   2  11  13        8.30       10.32      3.23 o 
   3  11  13       80.24       77.98      6.64 o 
   4  11  13        0.49        1.77      3.19 o 
  -4  12  13       25.19       28.07      4.11 o 
  -3  12  13        3.16        1.60      1.32 o 
  -2  12  13       47.39       49.82      3.05 o 
  -1  12  13       15.29       18.24      2.77 o 
   0  12  13       37.78       39.82      2.85 o 
   1  12  13       15.34       15.58      2.46 o 
   2  12  13       47.48       52.73      3.37 o 
   3  12  13        3.07        2.77      2.00 o 
   4  12  13       25.16       26.82      5.76 o 
  -4  13  13       18.94       17.10      4.54 o 
  -3  13  13        8.77       11.94      4.90 o 
  -2  13  13        9.70       12.15      4.62 o 
  -1  13  13       11.93       12.08      3.74 o 
   0  13  13       11.08       13.61      3.71 o 
   1  13  13       12.06       11.42      4.17 o 
   2  13  13        9.72       11.26      3.86 o 
   3  13  13        8.70        9.36      5.68 o 
   4  13  13       18.90       12.43      9.69 o 
  -3  14  13       28.81       23.33      6.09 o 
  -2  14  13       36.17       36.89      3.92 o 
  -1  14  13        1.72        2.46      1.48 o 
   0  14  13       58.82       62.36      3.06 o 
   1  14  13        1.73        2.58      1.43 o 
   2  14  13       36.42       36.62      3.08 o 
   3  14  13       28.92       19.69      8.30 o 
  -3  15  13       17.53       13.00      8.04 o 
  -2  15  13       18.95       21.16      4.35 o 
  -1  15  13       58.46       61.41      3.27 o 
   0  15  13        0.52        1.74      1.17 o 
   1  15  13       58.58       61.87      4.40 o 
   2  15  13       18.96       18.00      4.76 o 
   3  15  13       17.52       11.17     10.08 o 
  -2  16  13       36.86       37.10      3.24 o 
  -1  16  13        7.37        6.35      2.85 o 
   0  16  13       59.05       49.10      2.94 o 
   1  16  13        7.33        5.01      2.86 o 
   2  16  13       36.69       38.07      3.40 o 
  -2  17  13      107.40      112.57      4.77 o 
  -1  17  13        3.04        3.53      1.94 o 
   0  17  13       34.31       35.47      3.10 o 
   1  17  13        3.02        3.06      1.68 o 
   2  17  13      107.52      112.09      5.34 o 
  -1  18  13        3.88        3.15      1.36 o 
   0  18  13        2.95        2.46      2.09 o 
   1  18  13        3.96        3.84      1.68 o 
   0   0  14       94.34       86.38      4.15 o 
   1   0  14      774.01      730.52     13.33 o 
   2   0  14      180.22      174.70      6.74 o 
   3   0  14     1084.66     1075.42     23.07 o 
   4   0  14      231.89      226.56      7.89 o 
   5   0  14       88.24       96.48      5.50 o 
  -5   1  14       16.78       14.68      7.06 o 
  -4   1  14        1.24        2.63      1.41 o 
  -3   1  14      371.34      411.84     12.22 o 
  -2   1  14     1511.04     1456.87     33.71 o 
  -1   1  14      255.52      218.88      4.24 o 
   0   1  14      148.42      153.10      3.27 o 
   1   1  14      255.60      217.18      4.15 o 
   2   1  14     1511.39     1526.72     29.60 o 
   3   1  14      371.55      408.04     10.65 o 
   4   1  14        1.25        1.75      1.75 o 
   5   1  14       16.76       14.10      7.81 o 
  -5   2  14       28.59       19.90     10.26 o 
  -4   2  14       24.54       18.07      6.38 o 
  -3   2  14      252.68      268.17      6.98 o 
  -2   2  14      122.06       95.41      4.75 o 
  -1   2  14      262.75      268.17      6.91 o 
   0   2  14        2.77        3.53      0.89 o 
   1   2  14      262.56      263.57      8.93 o 
   2   2  14      122.03       96.52      2.00 o 
   3   2  14      252.14      261.14      9.35 o 
   4   2  14       24.53       17.68      4.38 o 
   5   2  14       28.59       21.95      7.70 o 
  -5   3  14       27.28       28.12      3.66 o 
  -4   3  14       90.26       91.00      4.47 o 
  -3   3  14      294.72      309.80      9.28 o 
  -2   3  14     1880.41     1854.30     30.78 o 
  -1   3  14      366.59      327.58      6.46 o 
   0   3  14      755.84      775.63      8.73 o 
   1   3  14      366.08      320.31      6.69 o 
   2   3  14     1881.83     1858.81     25.32 o 
   3   3  14      295.29      315.21      9.59 o 
   4   3  14       90.21       86.68      5.22 o 
   5   3  14       27.13       28.62      5.96 o 
  -5   4  14       15.19       15.84      6.88 o 
  -4   4  14        7.58        7.79      3.43 o 
  -3   4  14      124.12      109.25      4.65 o 
  -2   4  14     1013.81     1103.74     17.92 o 
  -1   4  14       88.10       86.68      3.24 o 
   0   4  14       41.04       41.70      1.84 o 
   1   4  14       88.04       82.94      2.07 o 
   2   4  14     1013.67     1083.33     14.01 o 
   3   4  14      124.08      106.04      4.50 o 
   4   4  14        7.58        8.59      4.46 o 
   5   4  14       15.12       14.25     10.69 o 
  -5   5  14       41.72       54.26      4.89 o 
  -4   5  14       12.97       15.09      5.51 o 
  -3   5  14        7.34        7.52      2.32 o 
  -2   5  14      860.89      832.35     12.53 o 
  -1   5  14      620.52      616.28     10.08 o 
   0   5  14        3.45        5.58      1.58 o 
   1   5  14      621.70      583.15     27.27 o 
   2   5  14      860.53      854.76     12.27 o 
   3   5  14        7.34        6.77      2.67 o 
   4   5  14       13.00       13.23      7.09 o 
   5   5  14       41.73       53.68      7.32 o 
  -5   6  14       45.77       45.33      4.14 o 
  -4   6  14       34.08       36.73      3.13 o 
  -3   6  14       16.83       15.00      4.13 o 
  -2   6  14        0.03        0.33      0.91 o 
  -1   6  14      974.66     1024.26     17.67 o 
   0   6  14      224.16      228.57      4.70 o 
   1   6  14      973.66     1006.39     13.46 o 
   2   6  14        0.03        0.80      0.68 o 
   3   6  14       16.83       15.04      2.56 o 
   4   6  14       34.19       31.90      7.97 o 
   5   6  14       45.62       33.71      5.41 o 
  -5   7  14       15.85       12.48      7.88 o 
  -4   7  14        2.81        1.46      1.10 o 
  -3   7  14        1.31        3.61      1.33 o 
  -2   7  14       35.30       36.14      2.28 o 
  -1   7  14      643.39      620.96      9.77 o 
   0   7  14       23.47       14.87      3.26 o 
   1   7  14      644.04      616.00      9.54 o 
   2   7  14       35.63       33.80      2.36 o 
   3   7  14        1.33        2.66      1.25 o 
   4   7  14        2.84        1.10      2.45 o 
   5   7  14       15.96        9.29      8.53 o 
  -5   8  14       48.58       51.56      4.14 o 
  -4   8  14       16.55       15.21      6.12 o 
  -3   8  14       21.62       21.68      6.74 o 
  -2   8  14       32.62       29.20      2.68 o 
  -1   8  14      102.95      106.91      3.59 o 
   0   8  14      306.56      336.77      7.10 o 
   1   8  14      102.97      106.95      3.27 o 
   2   8  14       32.42       28.99      1.97 o 
   3   8  14       21.71       24.08      3.60 o 
   4   8  14       16.50       14.11     10.13 o 
   5   8  14       48.74       54.04      5.12 o 
  -4   9  14        2.98        2.38      1.21 o 
  -3   9  14       74.74       74.87      3.69 o 
  -2   9  14       34.20       32.62      2.77 o 
  -1   9  14       34.44       27.12      2.58 o 
   0   9  14       30.37       24.94      2.57 o 
   1   9  14       34.38       26.97      2.07 o 
   2   9  14       34.25       32.01      2.64 o 
   3   9  14       74.36       75.50      4.43 o 
   4   9  14        2.95        1.36      2.58 o 
  -4  10  14       47.86       50.12      4.20 o 
  -3  10  14       93.70      100.53      4.98 o 
  -2  10  14      117.19      124.47      3.88 o 
  -1  10  14       49.76       49.04      2.46 o 
   0  10  14        8.76        8.43      2.29 o 
   1  10  14       49.84       50.45      2.14 o 
   2  10  14      117.52      127.35      4.07 o 
   3  10  14       93.91       97.19      5.20 o 
   4  10  14       47.97       53.05      3.93 o 
  -4  11  14       15.90       16.01      9.38 o 
  -3  11  14       68.36       75.11      4.51 o 
  -2  11  14      120.05      116.30      4.57 o 
  -1  11  14        5.84        6.87      1.96 o 
   0  11  14        2.14        1.31      1.42 o 
   1  11  14        5.91        6.17      2.01 o 
   2  11  14      119.81      118.32      4.04 o 
   3  11  14       68.41       76.35      5.10 o 
   4  11  14       15.88       14.02      6.44 o 
  -4  12  14       27.70       27.05      4.00 o 
  -3  12  14       66.08       75.98      4.32 o 
  -2  12  14       22.78       22.18      4.09 o 
  -1  12  14       38.74       38.24      2.97 o 
   0  12  14        1.52        1.76      1.13 o 
   1  12  14       38.95       38.33      3.92 o 
   2  12  14       22.82       21.10      3.48 o 
   3  12  14       66.17       72.31      4.46 o 
   4  12  14       27.78       26.57      3.87 o 
  -3  13  14       64.07       60.92      3.51 o 
  -2  13  14       89.23      101.70      5.38 o 
  -1  13  14        2.33        1.63      1.34 o 
   0  13  14        4.53        4.54      1.56 o 
   1  13  14        2.30        1.75      1.37 o 
   2  13  14       89.21      102.14      5.51 o 
   3  13  14       64.03       58.94      4.49 o 
  -3  14  14       56.64       63.02      4.19 o 
  -2  14  14        8.27        7.11      3.51 o 
  -1  14  14       70.63       70.74      3.48 o 
   0  14  14       61.20       58.54      3.07 o 
   1  14  14       70.57       73.73      4.06 o 
   2  14  14        8.32        5.83      3.39 o 
   3  14  14       56.65       59.80      4.82 o 
  -3  15  14        1.97        3.27      1.98 o 
  -2  15  14        2.85        1.68      1.80 o 
  -1  15  14        9.21       10.29      3.66 o 
   0  15  14       12.62       10.15      3.88 o 
   1  15  14        9.18        9.77      4.52 o 
   2  15  14        2.83        2.74      1.84 o 
   3  15  14        1.98        3.32      2.34 o 
  -2  16  14       16.95       10.39      5.22 o 
  -1  16  14       37.85       40.29      4.21 o 
   0  16  14        1.35        2.66      1.79 o 
   1  16  14       37.91       42.44      2.99 o 
   2  16  14       17.00        8.29      5.19 o 
  -1  17  14       19.22       11.48      6.86 o 
   0  17  14       43.25       36.55      3.55 o 
   1  17  14       19.20       11.87      6.93 o 
   1   0  15        0.17        1.03      0.47 o 
   2   0  15        0.26        0.91      0.45 o 
   3   0  15       54.33       55.50      3.59 o 
   4   0  15      165.04      146.36      6.22 o 
   5   0  15      150.49      176.85      8.41 o 
  -5   1  15        4.00        3.04      2.10 o 
  -4   1  15       60.49       58.12      4.33 o 
  -3   1  15      367.11      397.64     11.66 o 
  -2   1  15      281.44      290.91      6.86 o 
  -1   1  15       17.54       14.60      2.56 o 
   0   1  15      106.17       99.89      3.03 o 
   1   1  15       17.47       13.17      1.65 o 
   2   1  15      281.22      300.57      7.29 o 
   3   1  15      367.19      396.97     12.61 o 
   4   1  15       60.52       55.65      3.90 o 
   5   1  15        4.02        4.81      2.15 o 
  -5   2  15       13.96        9.23      6.32 o 
  -4   2  15       68.75       76.20      4.84 o 
  -3   2  15      291.18      278.55      8.35 o 
  -2   2  15      147.41      150.68      4.90 o 
  -1   2  15      324.71      335.11      6.45 o 
   0   2  15       11.51       14.53      2.62 o 
   1   2  15      324.84      330.78      5.65 o 
   2   2  15      147.11      147.17      3.76 o 
   3   2  15      291.08      276.94     10.26 o 
   4   2  15       68.71       74.33      4.92 o 
   5   2  15       14.05        9.42      7.12 o 
  -5   3  15       12.47        7.74      4.05 o 
  -4   3  15      147.55      158.83      6.23 o 
  -3   3  15      167.86      178.31      5.69 o 
  -2   3  15      122.96      112.94      3.61 o 
  -1   3  15       16.99       15.91      4.32 o 
   0   3  15       14.18       14.82      2.37 o 
   1   3  15       16.88       12.98      1.56 o 
   2   3  15      123.13      116.11      2.49 o 
   3   3  15      167.93      175.04      7.38 o 
   4   3  15      147.93      148.47      6.73 o 
   5   3  15       12.42        8.31      6.66 o 
  -5   4  15       30.30       22.83     10.78 o 
  -4   4  15       49.59       44.80      3.32 o 
  -3   4  15      139.74      150.84      4.81 o 
  -2   4  15       60.67       62.59      3.18 o 
  -1   4  15      696.71      676.43     11.06 o 
   0   4  15      217.90      220.52      4.50 o 
   1   4  15      696.45      674.75      8.91 o 
   2   4  15       60.46       63.13      1.92 o 
   3   4  15      139.59      145.83      5.66 o 
   4   4  15       49.61       45.68      4.65 o 
   5   4  15       30.45       27.58      5.90 o 
  -5   5  15       15.30       13.16      6.18 o 
  -4   5  15       34.87       41.86      3.60 o 
  -3   5  15       28.15       31.04      4.17 o 
  -2   5  15       10.96       13.59      3.09 o 
  -1   5  15      443.48      431.83      7.86 o 
   0   5  15      191.18      209.36      4.47 o 
   1   5  15      443.46      424.59      7.36 o 
   2   5  15       10.94        9.84      1.46 o 
   3   5  15       28.09       27.31      2.89 o 
   4   5  15       34.98       43.91      6.13 o 
   5   5  15       15.31       10.37     14.53 o 
  -5   6  15      127.57      135.39      6.18 o 
  -4   6  15       97.13       98.36      5.43 o 
  -3   6  15       10.90        6.74      2.06 o 
  -2   6  15       72.06       76.08      3.01 o 
  -1   6  15      449.37      460.86      7.78 o 
   0   6  15        9.67        5.06      1.58 o 
   1   6  15      449.26      455.90      7.64 o 
   2   6  15       72.12       72.12      3.31 o 
   3   6  15       10.99        6.12      3.63 o 
   4   6  15       97.46       92.78      6.79 o 
   5   6  15      127.72      121.72     11.69 o 
  -4   7  15       16.92       17.73      4.77 o 
  -3   7  15       16.49       18.05      3.44 o 
  -2   7  15       64.71       62.68      2.84 o 
  -1   7  15      165.98      156.28      4.51 o 
   0   7  15      281.34      266.48      5.37 o 
   1   7  15      165.94      155.56      4.09 o 
   2   7  15       64.81       59.17      2.53 o 
   3   7  15       16.44       19.50      3.69 o 
   4   7  15       16.84       12.77      9.79 o 
  -4   8  15      153.06      175.72      6.53 o 
  -3   8  15      121.58      131.34      5.67 o 
  -2   8  15       31.48       30.03      2.61 o 
  -1   8  15      107.41       97.17      3.44 o 
   0   8  15     1138.68     1215.58     26.45 o 
   1   8  15      107.58       94.47      3.13 o 
   2   8  15       31.66       30.17      2.55 o 
   3   8  15      121.85      125.97      6.43 o 
   4   8  15      153.14      175.53     11.32 o 
  -4   9  15       14.24       10.66      6.46 o 
  -3   9  15       17.75       14.89      6.23 o 
  -2   9  15        4.30        4.80      1.81 o 
  -1   9  15       23.42       24.12      5.68 o 
   0   9  15       99.82      111.67      4.30 o 
   1   9  15       23.52       22.50      2.20 o 
   2   9  15        4.32        4.28      2.05 o 
   3   9  15       17.89       16.09      3.07 o 
   4   9  15       14.35        9.47      8.39 o 
  -4  10  15        0.07        0.47      1.49 o 
  -3  10  15        9.26       14.91      5.64 o 
  -2  10  15       30.50       32.85      2.32 o 
  -1  10  15      127.75      128.71      4.11 o 
   0  10  15      241.45      217.90      5.54 o 
   1  10  15      127.63      124.92      4.76 o 
   2  10  15       30.57       33.75      3.23 o 
   3  10  15        9.29       16.82      4.47 o 
   4  10  15        0.06        0.96      1.38 o 
  -4  11  15        8.81        8.64      3.30 o 
  -3  11  15       61.70       61.16      3.46 o 
  -2  11  15        3.98        5.76      1.77 o 
  -1  11  15       50.30       56.24      3.24 o 
   0  11  15       11.36       13.52      3.64 o 
   1  11  15       50.39       55.61      2.87 o 
   2  11  15        3.94        4.86      2.17 o 
   3  11  15       62.09       58.67      4.86 o 
   4  11  15        8.82        5.73      9.10 o 
  -3  12  15       10.78        8.63      4.47 o 
  -2  12  15        0.41        1.78      1.12 o 
  -1  12  15       52.13       47.58      3.21 o 
   0  12  15       21.74       20.19      3.57 o 
   1  12  15       52.03       48.94      2.83 o 
   2  12  15        0.43        1.28      1.41 o 
   3  12  15       10.76        8.13      6.22 o 
  -3  13  15        2.28        4.16      1.98 o 
  -2  13  15        5.66        4.46      2.15 o 
  -1  13  15       25.09       20.26      6.49 o 
   0  13  15        8.06        7.29      2.45 o 
   1  13  15       25.17       21.37      6.60 o 
   2  13  15        5.55        4.78      2.05 o 
   3  13  15        2.34        3.33      1.87 o 
  -3  14  15       10.08       12.99      7.01 o 
  -2  14  15       36.84       35.93      3.55 o 
  -1  14  15       14.22       13.96      4.26 o 
   0  14  15       24.50       25.11      3.23 o 
   1  14  15       14.16       11.60      5.91 o 
   2  14  15       36.85       33.81      3.16 o 
   3  14  15       10.04       12.32      6.59 o 
  -2  15  15       16.83       13.36      5.38 o 
  -1  15  15        4.31        5.72      2.28 o 
   0  15  15        0.14        0.60      1.11 o 
   1  15  15        4.35        5.24      2.76 o 
   2  15  15       16.83       13.41      6.26 o 
  -2  16  15        2.79        1.77      1.42 o 
  -1  16  15       34.24       32.43      3.63 o 
   0  16  15       37.13       41.95      3.42 o 
   1  16  15       34.10       30.11      3.76 o 
   2  16  15        2.82        3.05      2.24 o 
  -1  17  15       78.74       84.93      4.06 o 
   0  17  15       33.54       34.79      2.99 o 
   1  17  15       78.62       89.61      4.34 o 
   0   0  16       37.22       29.45      5.24 o 
   1   0  16        0.15        0.48      0.75 o 
   2   0  16       55.96       66.20      2.31 o 
   3   0  16      603.42      619.62     14.86 o 
   4   0  16      304.50      340.64     12.42 o 
   5   0  16        0.19        1.51      1.71 o 
  -5   1  16       21.32       17.64      8.27 o 
  -4   1  16       81.77       83.60      5.03 o 
  -3   1  16        9.34       10.84      3.86 o 
  -2   1  16      185.65      191.59      6.29 o 
  -1   1  16       47.45       53.72      2.24 o 
   0   1  16      566.59      619.33      9.51 o 
   1   1  16       47.24       53.42      2.33 o 
   2   1  16      185.57      187.25      5.40 o 
   3   1  16        9.17       12.70      4.20 o 
   4   1  16       81.96       84.42      5.89 o 
   5   1  16       21.36       20.62      5.17 o 
  -5   2  16        8.28       11.38      6.82 o 
  -4   2  16      217.17      228.47      8.87 o 
  -3   2  16      167.53      164.65      5.26 o 
  -2   2  16       44.72       47.99      3.16 o 
  -1   2  16       77.84       82.71      3.02 o 
   0   2  16      375.52      335.63      6.11 o 
   1   2  16       77.33       80.41      2.66 o 
   2   2  16       44.81       47.77      2.67 o 
   3   2  16      167.22      162.46      6.89 o 
   4   2  16      217.20      228.29     10.00 o 
   5   2  16        8.30        9.32      7.72 o 
  -5   3  16       50.68       43.77      3.78 o 
  -4   3  16       81.24       88.71      5.40 o 
  -3   3  16       43.22       38.89      3.27 o 
  -2   3  16       85.71       85.13      3.67 o 
  -1   3  16       22.06       22.04      2.41 o 
   0   3  16        3.62        8.76      2.87 o 
   1   3  16       22.10       21.31      1.69 o 
   2   3  16       85.50       85.25      3.84 o 
   3   3  16       43.38       38.80      3.48 o 
   4   3  16       81.40       85.97      5.95 o 
   5   3  16       50.88       45.71      7.99 o 
  -5   4  16       61.20       56.35      4.12 o 
  -4   4  16       58.40       59.84      3.94 o 
  -3   4  16        0.43        1.13      0.94 o 
  -2   4  16       11.68       11.95      2.73 o 
  -1   4  16      248.50      249.41      5.69 o 
   0   4  16      173.68      158.64      3.88 o 
   1   4  16      248.51      250.08      4.89 o 
   2   4  16       11.76       11.20      4.18 o 
   3   4  16        0.41        1.60      1.84 o 
   4   4  16       58.16       56.02      5.75 o 
   5   4  16       61.22       53.53      6.67 o 
  -5   5  16       55.33       64.19      4.71 o 
  -4   5  16       75.60       72.22      4.15 o 
  -3   5  16       31.40       25.37      2.56 o 
  -2   5  16      119.38      110.56      4.10 o 
  -1   5  16       15.58        9.73      3.14 o 
   0   5  16      105.87      107.63      3.36 o 
   1   5  16       15.53        8.77      2.44 o 
   2   5  16      119.63      107.84      5.11 o 
   3   5  16       31.26       24.58      2.48 o 
   4   5  16       75.46       70.20      6.31 o 
   5   5  16       55.34       63.91      7.80 o 
  -4   6  16       13.39       10.87      5.13 o 
  -3   6  16       23.07       27.67      3.26 o 
  -2   6  16       95.31       83.19      3.46 o 
  -1   6  16      423.42      405.01      8.48 o 
   0   6  16      329.18      334.27      7.50 o 
   1   6  16      423.83      384.10      7.55 o 
   2   6  16       95.25       83.17      3.91 o 
   3   6  16       23.09       24.95      3.27 o 
   4   6  16       13.41       12.15      5.67 o 
  -4   7  16        1.05        1.06      1.47 o 
  -3   7  16        8.04        9.48      3.63 o 
  -2   7  16        6.84        5.89      1.86 o 
  -1   7  16        8.39        8.82      2.26 o 
   0   7  16       44.69       37.59      2.39 o 
   1   7  16        8.32        9.30      2.53 o 
   2   7  16        6.78        5.65      2.06 o 
   3   7  16        8.16        8.99      3.55 o 
   4   7  16        1.02        0.25      2.32 o 
  -4   8  16        6.13        6.33      2.73 o 
  -3   8  16       29.36       20.32      3.90 o 
  -2   8  16       83.89       75.41      3.10 o 
  -1   8  16       80.90       81.31      3.51 o 
   0   8  16      826.35      872.01     11.77 o 
   1   8  16       80.96       80.86      3.51 o 
   2   8  16       83.91       74.44      3.32 o 
   3   8  16       29.40       18.48      4.82 o 
   4   8  16        6.09        5.41      4.04 o 
  -4   9  16        6.14        3.74      3.58 o 
  -3   9  16       29.39       26.06      3.07 o 
  -2   9  16      185.96      172.00      4.73 o 
  -1   9  16      122.11      117.21      4.69 o 
   0   9  16      374.06      373.53      7.77 o 
   1   9  16      121.81      114.66      4.26 o 
   2   9  16      186.11      167.99      5.35 o 
   3   9  16       29.46       26.78      3.79 o 
   4   9  16        6.09        4.16      2.70 o 
  -4  10  16        5.21        5.21      2.64 o 
  -3  10  16       30.62       26.39      3.25 o 
  -2  10  16        5.93        4.46      1.77 o 
  -1  10  16      323.30      342.81      6.64 o 
   0  10  16       52.28       42.99      3.48 o 
   1  10  16      323.69      322.89     13.30 o 
   2  10  16        5.98        3.51      1.71 o 
   3  10  16       30.42       25.13      3.07 o 
   4  10  16        5.20        3.57      3.19 o 
  -3  11  16       25.16       20.13      8.87 o 
  -2  11  16        6.38        7.65      3.08 o 
  -1  11  16       40.08       46.75      3.28 o 
   0  11  16      331.20      337.42      7.25 o 
   1  11  16       40.20       44.04      3.02 o 
   2  11  16        6.46        7.72      3.17 o 
   3  11  16       25.21       24.65      4.48 o 
  -3  12  16        4.87        1.86      1.67 o 
  -2  12  16       34.51       33.81      2.98 o 
  -1  12  16      133.68      134.10      4.47 o 
   0  12  16      197.05      207.49      6.07 o 
   1  12  16      133.81      132.89      5.48 o 
   2  12  16       34.53       31.41      3.78 o 
   3  12  16        4.90        1.72      2.34 o 
  -3  13  16        3.53        3.61      1.94 o 
  -2  13  16       12.71        9.38      3.80 o 
  -1  13  16       38.31       34.10      3.14 o 
   0  13  16        0.74        2.77      1.41 o 
   1  13  16       38.27       33.71      3.70 o 
   2  13  16       12.67        9.40      5.75 o 
   3  13  16        3.51        2.47      3.25 o 
  -2  14  16       96.08      101.94      4.59 o 
  -1  14  16       18.24       18.24      3.43 o 
   0  14  16       80.87       82.22      4.26 o 
   1  14  16       18.26       18.70      3.99 o 
   2  14  16       96.21      105.62      5.86 o 
  -2  15  16       13.68        9.36      5.44 o 
  -1  15  16       34.25       38.61      3.36 o 
   0  15  16        1.43        1.55      1.14 o 
   1  15  16       34.07       32.41      2.81 o 
   2  15  16       13.61        7.27      6.94 o 
  -1  16  16       52.92       51.08      3.82 o 
   0  16  16        8.49        8.12      3.29 o 
   1  16  16       53.01       50.12      3.17 o 
   1   0  17       57.26       51.47      2.09 o 
   2   0  17        0.62        3.82      1.45 o 
   3   0  17        4.92        4.84      1.91 o 
   4   0  17       53.94       47.52      4.47 o 
   5   0  17       80.42       76.69      5.22 o 
  -5   1  17       55.18       60.98      4.69 o 
  -4   1  17       12.78       14.37      6.59 o 
  -3   1  17       58.69       56.24      4.47 o 
  -2   1  17       86.74       72.10      3.75 o 
  -1   1  17       46.50       38.88      1.93 o 
   0   1  17       37.44       38.30      2.07 o 
   1   1  17       46.47       39.66      2.42 o 
   2   1  17       86.80       73.19      2.99 o 
   3   1  17       58.99       53.17      4.42 o 
   4   1  17       12.73       13.44      5.28 o 
   5   1  17       55.29       64.11      4.84 o 
  -5   2  17       98.63      108.03      7.03 o 
  -4   2  17      128.65      121.84      5.30 o 
  -3   2  17      123.57      118.85      4.41 o 
  -2   2  17      114.36      107.92      5.10 o 
  -1   2  17      430.10      408.31      8.87 o 
   0   2  17      294.50      255.86      5.51 o 
   1   2  17      430.73      413.69      8.01 o 
   2   2  17      113.77      104.74      3.92 o 
   3   2  17      123.66      114.40      5.49 o 
   4   2  17      128.57      124.35      7.11 o 
   5   2  17       98.67      108.56      7.25 o 
  -4   3  17       93.31       89.48      4.73 o 
  -3   3  17        6.51       10.36      3.59 o 
  -2   3  17       25.35       24.12      3.13 o 
  -1   3  17       82.85       65.08      3.12 o 
   0   3  17       47.78       47.28      2.16 o 
   1   3  17       83.02       65.08      2.06 o 
   2   3  17       25.14       24.69      2.46 o 
   3   3  17        6.45        9.83      4.16 o 
   4   3  17       93.36       89.42      5.05 o 
  -4   4  17      104.61      122.07      5.40 o 
  -3   4  17      142.56      138.46      4.81 o 
  -2   4  17        1.91        2.75      1.12 o 
  -1   4  17       29.17       27.63      2.52 o 
   0   4  17        0.28        0.24      1.10 o 
   1   4  17       29.24       28.33      1.68 o 
   2   4  17        1.94        3.34      1.46 o 
   3   4  17      142.46      131.72      6.22 o 
   4   4  17      104.64      116.27      6.12 o 
  -4   5  17       13.77        7.27      3.55 o 
  -3   5  17       75.08       74.89      3.94 o 
  -2   5  17      123.71      121.25      3.90 o 
  -1   5  17      183.02      174.54      5.17 o 
   0   5  17       26.82       24.26      2.41 o 
   1   5  17      182.70      171.61      4.79 o 
   2   5  17      123.85      118.08      5.00 o 
   3   5  17       75.15       83.08      6.51 o 
   4   5  17       13.81        7.77      6.08 o 
  -4   6  17       95.58      100.21      4.35 o 
  -3   6  17        2.64        2.37      1.47 o 
  -2   6  17       80.36       74.77      2.98 o 
  -1   6  17       83.05       75.00      3.30 o 
   0   6  17        0.15        0.94      0.83 o 
   1   6  17       83.09       75.59      3.70 o 
   2   6  17       80.22       77.00      4.11 o 
   3   6  17        2.63        3.28      1.76 o 
   4   6  17       95.89       92.11      6.24 o 
  -4   7  17        1.31        1.69      1.32 o 
  -3   7  17       16.89       19.45      5.38 o 
  -2   7  17       24.75       31.15      3.09 o 
  -1   7  17       44.50       37.97      2.30 o 
   0   7  17        5.18        5.96      1.73 o 
   1   7  17       44.80       39.47      2.41 o 
   2   7  17       24.67       32.29      3.89 o 
   3   7  17       16.84       20.07     12.06 o 
   4   7  17        1.30        1.85      2.66 o 
  -4   8  17       94.28       94.08      4.74 o 
  -3   8  17        8.97        7.36      3.20 o 
  -2   8  17       23.97       20.83      3.96 o 
  -1   8  17       56.16       53.88      3.00 o 
   0   8  17      989.56     1001.52     11.76 o 
   1   8  17       56.18       56.84      2.96 o 
   2   8  17       23.90       22.05      8.09 o 
   3   8  17        9.05        6.95      4.75 o 
   4   8  17       94.22       97.60      6.47 o 
  -4   9  17       38.13       45.12      3.95 o 
  -3   9  17       36.66       41.30      3.54 o 
  -2   9  17        7.67        7.03      2.17 o 
  -1   9  17       17.93       16.99      4.48 o 
   0   9  17       37.46       30.85      3.41 o 
   1   9  17       18.07       17.28      5.13 o 
   2   9  17        7.71        6.97      3.05 o 
   3   9  17       36.87       44.14      3.94 o 
   4   9  17       38.09       45.20      7.07 o 
  -3  10  17       54.58       58.14      3.63 o 
  -2  10  17       12.09       10.88      2.95 o 
  -1  10  17      212.84      207.58      5.58 o 
   0  10  17        9.00       13.09      3.23 o 
   1  10  17      212.87      202.83      5.69 o 
   2  10  17       12.27       10.69      5.36 o 
   3  10  17       54.45       51.29      3.94 o 
  -3  11  17       65.21       78.38      4.08 o 
  -2  11  17       25.17       26.26      3.57 o 
  -1  11  17      377.54      384.03      8.12 o 
   0  11  17      120.56      126.44      4.67 o 
   1  11  17      377.12      384.02      7.82 o 
   2  11  17       25.14       28.11      9.47 o 
   3  11  17       64.94       74.93      5.04 o 
  -3  12  17       52.31       56.19      3.81 o 
  -2  12  17      123.45      128.41      5.39 o 
  -1  12  17       46.77       38.95      3.10 o 
   0  12  17      272.79      254.51      8.69 o 
   1  12  17       46.91       41.22      3.36 o 
   2  12  17      123.70      130.30      7.22 o 
   3  12  17       52.29       54.05      4.27 o 
  -2  13  17       98.29      103.34      4.53 o 
  -1  13  17       26.02       24.07      3.16 o 
   0  13  17       28.01       32.52      4.49 o 
   1  13  17       26.07       24.33      2.84 o 
   2  13  17       98.29      101.75      5.57 o 
  -2  14  17       47.68       53.73      3.62 o 
  -1  14  17       94.21       95.49      4.04 o 
   0  14  17       48.57       55.63      3.30 o 
   1  14  17       94.23       96.31      4.70 o 
   2  14  17       47.53       51.41      4.34 o 
  -1  15  17       70.49       68.75      4.02 o 
   0  15  17        0.43        0.73      1.22 o 
   1  15  17       70.44       68.53      4.44 o 
   0  16  17       13.58       14.39      3.36 o 
   0   0  18       57.21       53.17      3.17 o 
   1   0  18        3.63        8.49      2.33 o 
   2   0  18      159.40      141.97      5.43 o 
   3   0  18        3.57        1.77      1.47 o 
   4   0  18        7.47        7.44      5.49 o 
  -4   1  18        9.65        9.02      4.67 o 
  -3   1  18       22.25       16.12      4.55 o 
  -2   1  18       36.20       41.16      3.15 o 
  -1   1  18      234.42      224.63      6.66 o 
   0   1  18      461.94      436.12      8.61 o 
   1   1  18      234.57      216.10      5.39 o 
   2   1  18       36.18       43.47      3.23 o 
   3   1  18       22.26       14.32      7.45 o 
   4   1  18        9.70       10.04      5.57 o 
  -4   2  18        2.77        2.25      1.35 o 
  -3   2  18       67.12       70.44      3.86 o 
  -2   2  18       43.66       45.28      3.62 o 
  -1   2  18      105.14       91.04      3.92 o 
   0   2  18      222.64      195.53      5.09 o 
   1   2  18      104.89       87.14      3.06 o 
   2   2  18       43.56       41.72      2.45 o 
   3   2  18       67.00       72.23      5.03 o 
   4   2  18        2.74        2.31      2.95 o 
  -4   3  18       26.95       24.04      4.99 o 
  -3   3  18       11.20       13.11      4.96 o 
  -2   3  18       19.38       16.46      4.85 o 
  -1   3  18      225.96      220.94      7.07 o 
   0   3  18       16.60       14.32      4.30 o 
   1   3  18      225.61      211.45      5.44 o 
   2   3  18       19.24       16.86      3.19 o 
   3   3  18       11.32       14.33      8.26 o 
   4   3  18       26.85       19.40      9.11 o 
  -4   4  18       13.33       12.25      6.09 o 
  -3   4  18        9.83       13.40      2.48 o 
  -2   4  18      185.28      174.85      5.30 o 
  -1   4  18       23.58       20.68      4.63 o 
   0   4  18       11.54       12.92      3.70 o 
   1   4  18       23.50       18.46      1.72 o 
   2   4  18      184.85      170.32      5.12 o 
   3   4  18        9.80       12.83      5.69 o 
   4   4  18       13.21       12.31      6.20 o 
  -4   5  18       89.44      106.72      4.89 o 
  -3   5  18        4.87        6.82      2.58 o 
  -2   5  18       21.57       21.35      4.76 o 
  -1   5  18      188.69      179.85      5.30 o 
   0   5  18      303.12      292.06      7.70 o 
   1   5  18      188.35      181.26      5.28 o 
   2   5  18       21.53       17.65      3.74 o 
   3   5  18        4.86        5.03      3.70 o 
   4   5  18       89.35      101.07      6.90 o 
  -4   6  18       36.38       36.93      4.00 o 
  -3   6  18       43.32       41.71      3.24 o 
  -2   6  18        3.98        4.36      1.27 o 
  -1   6  18       38.03       39.97      2.57 o 
   0   6  18        0.25        1.83      1.03 o 
   1   6  18       38.04       35.85      2.12 o 
   2   6  18        3.87        3.34      1.89 o 
   3   6  18       43.10       35.78      5.87 o 
   4   6  18       36.40       34.98      5.03 o 
  -4   7  18        0.03        1.47      1.15 o 
  -3   7  18       69.25       81.31      3.89 o 
  -2   7  18       28.64       23.85      2.54 o 
  -1   7  18        0.30        1.34      1.07 o 
   0   7  18      209.89      219.59      5.36 o 
   1   7  18        0.32        1.22      0.97 o 
   2   7  18       28.60       21.11      7.03 o 
   3   7  18       68.88       78.95      6.37 o 
   4   7  18        0.03        1.29      2.17 o 
  -4   8  18       29.00       32.93      2.90 o 
  -3   8  18       11.96       11.88      4.77 o 
  -2   8  18       20.51       17.69      2.88 o 
  -1   8  18       39.29       43.91      3.26 o 
   0   8  18       38.47       36.61      2.61 o 
   1   8  18       39.28       42.90      2.52 o 
   2   8  18       20.47       16.20      7.86 o 
   3   8  18       11.80       12.38      6.61 o 
   4   8  18       28.88       33.31      4.99 o 
  -3   9  18        1.43        1.29      1.24 o 
  -2   9  18        3.88        8.83      3.44 o 
  -1   9  18       40.57       36.69      4.12 o 
   0   9  18       28.31       32.56      2.74 o 
   1   9  18       40.70       35.52      2.35 o 
   2   9  18        3.88        7.35      4.45 o 
   3   9  18        1.42        1.56      1.64 o 
  -3  10  18        8.41        7.87      4.25 o 
  -2  10  18       48.51       51.37      3.09 o 
  -1  10  18       18.44       15.43      3.47 o 
   0  10  18       37.77       38.91      2.85 o 
   1  10  18       18.48       14.90      5.40 o 
   2  10  18       48.63       50.87      5.72 o 
   3  10  18        8.36        7.57      6.06 o 
  -3  11  18       15.05       17.80      8.51 o 
  -2  11  18        8.99        9.31      4.63 o 
  -1  11  18       35.21       31.16      3.60 o 
   0  11  18       10.69       10.10      3.88 o 
   1  11  18       35.37       32.96      2.82 o 
   2  11  18        8.90        8.69      6.12 o 
   3  11  18       15.00       16.01     14.14 o 
  -2  12  18       28.51       29.75      3.59 o 
  -1  12  18      114.86      123.97      4.24 o 
   0  12  18       90.28       91.44      3.95 o 
   1  12  18      114.82      120.54      5.02 o 
   2  12  18       28.47       29.62      5.60 o 
  -2  13  18       41.89       38.74      3.63 o 
  -1  13  18       11.64       11.96      5.29 o 
   0  13  18        3.03        4.15      1.45 o 
   1  13  18       11.55       10.64      6.05 o 
   2  13  18       41.97       37.45      4.37 o 
  -1  14  18       49.77       53.35      5.11 o 
   0  14  18        1.97        2.11      1.61 o 
   1  14  18       49.76       52.17      3.62 o 
   0  15  18        0.01        0.68      1.16 o 
   1   0  19      113.85       99.58      3.22 o 
   2   0  19        2.45        2.66      1.44 o 
   3   0  19       19.16       23.02      7.21 o 
   4   0  19        5.41        4.71      2.64 o 
  -4   1  19      104.18      106.20      5.68 o 
  -3   1  19       11.71       12.14      4.12 o 
  -2   1  19       29.17       29.70      3.41 o 
  -1   1  19      152.25      160.65      4.55 o 
   0   1  19       31.24       40.27      2.03 o 
   1   1  19      152.61      152.53      3.92 o 
   2   1  19       29.18       30.20      3.49 o 
   3   1  19       11.56       11.51      4.58 o 
   4   1  19      104.32      108.38      7.17 o 
  -4   2  19        0.55        0.24      1.91 o 
  -3   2  19        4.75        4.53      1.69 o 
  -2   2  19        6.13        6.65      3.19 o 
  -1   2  19       34.17       31.63      4.03 o 
   0   2  19      204.00      158.23      4.65 o 
   1   2  19       34.19       32.19      1.64 o 
   2   2  19        6.14        6.27      2.86 o 
   3   2  19        4.75        6.28      2.47 o 
   4   2  19        0.52        1.84      1.33 o 
  -4   3  19       49.61       53.89      4.30 o 
  -3   3  19       50.66       52.27      3.76 o 
  -2   3  19       40.52       45.64      3.10 o 
  -1   3  19       15.36       19.15      3.32 o 
   0   3  19      102.89      126.13      3.83 o 
   1   3  19       15.26       15.54      1.96 o 
   2   3  19       40.51       45.12      7.65 o 
   3   3  19       50.66       58.39      4.61 o 
   4   3  19       49.58       55.03      4.22 o 
  -4   4  19       11.50        9.31      5.06 o 
  -3   4  19        7.19        7.52      2.86 o 
  -2   4  19       24.20       20.55      5.40 o 
  -1   4  19        8.07        9.61      2.96 o 
   0   4  19        7.59        9.22      2.76 o 
   1   4  19        8.10        8.30      2.89 o 
   2   4  19       24.27       18.84      3.69 o 
   3   4  19        7.13        5.27      2.96 o 
   4   4  19       11.58        8.90      4.06 o 
  -4   5  19       67.87       69.01      5.19 o 
  -3   5  19       54.23       54.74      3.32 o 
  -2   5  19        4.24        7.93      2.74 o 
  -1   5  19       51.89       50.50      2.54 o 
   0   5  19        2.25        3.31      1.31 o 
   1   5  19       51.93       49.51      2.62 o 
   2   5  19        4.23        6.49      4.50 o 
   3   5  19       54.17       54.66      4.85 o 
   4   5  19       68.01       70.66      5.63 o 
  -4   6  19       82.79       96.08      4.84 o 
  -3   6  19       76.83       81.72      4.13 o 
  -2   6  19       11.07       10.42      3.39 o 
  -1   6  19       53.47       48.03      2.58 o 
   0   6  19       22.25       23.21      2.53 o 
   1   6  19       53.36       46.94      2.51 o 
   2   6  19       10.98       10.15      4.60 o 
   3   6  19       76.59       77.48      5.81 o 
   4   6  19       82.60       89.94      6.58 o 
  -3   7  19        9.58        6.46      3.71 o 
  -2   7  19       14.07       14.74      4.09 o 
  -1   7  19        1.28        1.24      0.97 o 
   0   7  19       10.88       11.44      4.07 o 
   1   7  19        1.23        1.72      1.54 o 
   2   7  19       14.06       16.22      2.86 o 
   3   7  19        9.63        6.85      5.18 o 
  -3   8  19       30.41       32.77      2.92 o 
  -2   8  19       32.72       29.46      2.98 o 
  -1   8  19        3.58        3.98      1.38 o 
   0   8  19        9.78       11.10      3.39 o 
   1   8  19        3.55        3.69      1.82 o 
   2   8  19       32.52       30.02      3.66 o 
   3   8  19       30.38       33.09      5.73 o 
  -3   9  19      113.89      122.94      4.85 o 
  -2   9  19       42.51       42.60      2.90 o 
  -1   9  19       17.25       13.13      4.75 o 
   0   9  19       96.55      100.86      4.09 o 
   1   9  19       17.29       12.33      6.29 o 
   2   9  19       42.56       44.18      4.20 o 
   3   9  19      113.83      123.72      7.56 o 
  -3  10  19       21.82       22.90      4.73 o 
  -2  10  19       27.79       27.57      5.07 o 
  -1  10  19       35.27       40.65      3.48 o 
   0  10  19        7.32        8.58      3.36 o 
   1  10  19       35.22       39.40      3.04 o 
   2  10  19       27.82       30.19      3.19 o 
   3  10  19       21.92       23.20      6.32 o 
  -2  11  19        9.09        7.02      3.67 o 
  -1  11  19       17.26       17.76      3.40 o 
   0  11  19        2.56        3.06      1.60 o 
   1  11  19       17.30       17.85      7.29 o 
   2  11  19        9.25        6.09      4.07 o 
  -2  12  19       16.79       10.44      6.78 o 
  -1  12  19      184.44      206.00      5.13 o 
   0  12  19       94.10      106.13      5.39 o 
   1  12  19      184.76      210.06      6.41 o 
   2  12  19       16.87       11.43      8.82 o 
  -1  13  19        0.85        1.33      1.60 o 
   0  13  19        0.03        0.89      1.76 o 
   1  13  19        0.82        1.43      1.26 o 
  -1  14  19       32.62       32.66      4.26 o 
   0  14  19       17.41        8.34      5.02 o 
   1  14  19       32.87       33.51      3.68 o 
   0   0  20      256.29      272.55      8.36 o 
   1   0  20        3.50        3.76      1.29 o 
   2   0  20       41.50       44.45      3.60 o 
   3   0  20        2.84        4.26      2.27 o 
   4   0  20        3.62        6.24      4.19 o 
  -4   1  20        1.04        2.79      1.85 o 
  -3   1  20        6.36        6.47      3.22 o 
  -2   1  20        2.31        2.48      1.89 o 
  -1   1  20       52.98       42.56      2.34 o 
   0   1  20      151.29      122.72      3.74 o 
   1   1  20       52.63       45.54      3.54 o 
   2   1  20        2.25        2.78      1.40 o 
   3   1  20        6.34        6.88      4.20 o 
   4   1  20        1.05        2.86      2.49 o 
  -4   2  20       25.68       26.71      3.42 o 
  -3   2  20       23.16       21.68      3.38 o 
  -2   2  20       65.44       70.22      4.03 o 
  -1   2  20       58.48       62.36      4.46 o 
   0   2  20        1.83        2.86      1.15 o 
   1   2  20       58.69       60.31      2.98 o 
   2   2  20       65.45       67.36      4.36 o 
   3   2  20       23.27       21.75      5.47 o 
   4   2  20       25.59       23.23     12.71 o 
  -4   3  20        0.89        0.98      1.34 o 
  -3   3  20        1.48        1.97      1.24 o 
  -2   3  20       48.80       40.02      3.76 o 
  -1   3  20      125.08      115.67      4.25 o 
   0   3  20        0.02        0.70      1.07 o 
   1   3  20      124.68      113.94      4.66 o 
   2   3  20       48.85       43.05      4.04 o 
   3   3  20        1.49        1.78      1.86 o 
   4   3  20        0.91        0.78      1.21 o 
  -4   4  20        4.36        3.48      2.19 o 
  -3   4  20       27.10       32.13      4.38 o 
  -2   4  20       94.83       98.68      4.04 o 
  -1   4  20       85.94       83.65      3.34 o 
   0   4  20        0.31        0.50      0.75 o 
   1   4  20       86.30       82.85      4.51 o 
   2   4  20       94.90       89.39      9.90 o 
   3   4  20       27.09       28.87      3.69 o 
   4   4  20        4.36        3.99      3.04 o 
  -3   5  20       39.49       32.41      4.63 o 
  -2   5  20       29.32       28.88      2.97 o 
  -1   5  20       15.52       13.67      4.08 o 
   0   5  20        4.38        3.38      1.38 o 
   1   5  20       15.59       13.18      5.13 o 
   2   5  20       29.14       24.94      4.85 o 
   3   5  20       39.57       28.76      5.36 o 
  -3   6  20       22.86       21.64      4.52 o 
  -2   6  20        1.65        1.98      1.24 o 
  -1   6  20       11.46       10.52      3.86 o 
   0   6  20       68.14       50.25      2.38 o 
   1   6  20       11.46       11.47      4.80 o 
   2   6  20        1.65        2.55      2.21 o 
   3   6  20       22.90       25.91      6.20 o 
  -3   7  20       26.31       31.00      3.28 o 
  -2   7  20       88.98       92.10      3.44 o 
  -1   7  20        6.49        3.46      1.49 o 
   0   7  20        0.49        0.74      1.09 o 
   1   7  20        6.49        3.86      2.19 o 
   2   7  20       89.13       93.35      4.51 o 
   3   7  20       26.19       26.08      5.06 o 
  -3   8  20       29.93       32.49      4.80 o 
  -2   8  20       13.35       17.43      2.60 o 
  -1   8  20       24.53       30.04      3.43 o 
   0   8  20       17.77       19.49      7.43 o 
   1   8  20       24.50       31.77      3.62 o 
   2   8  20       13.34       19.49      3.95 o 
   3   8  20       29.89       33.21      6.20 o 
  -3   9  20       60.17       73.39      4.12 o 
  -2   9  20        6.49        3.39      2.62 o 
  -1   9  20       72.43       74.25      3.50 o 
   0   9  20        0.39        1.05      1.61 o 
   1   9  20       72.48       77.15      4.81 o 
   2   9  20        6.50        3.87      2.02 o 
   3   9  20       60.00       68.88      9.15 o 
  -2  10  20       16.52       12.19      6.53 o 
  -1  10  20       16.44       11.20      4.62 o 
   0  10  20        1.98        1.10      1.02 o 
   1  10  20       16.36       11.39      6.58 o 
   2  10  20       16.55       14.62      3.28 o 
  -2  11  20       50.46       55.48      3.78 o 
  -1  11  20        4.42        3.57      2.45 o 
   0  11  20       22.06       23.03      4.21 o 
   1  11  20        4.39        4.20      3.06 o 
   2  11  20       50.22       54.03      4.37 o 
  -1  12  20        8.97        9.62      4.34 o 
   0  12  20      154.37      170.03      5.12 o 
   1  12  20        8.98        9.86      6.24 o 
  -1  13  20       14.63        8.64      7.54 o 
   0  13  20        1.23        0.84      1.14 o 
   1  13  20       14.49       11.48      6.64 o 
   1   0  21       59.13       49.92      3.88 o 
   2   0  21       16.11       15.98      6.76 o 
   3   0  21        1.02        2.12      1.68 o 
  -3   1  21       29.92       26.02      4.29 o 
  -2   1  21       24.14       28.82      6.90 o 
  -1   1  21        1.28        1.37      1.29 o 
   0   1  21        5.07        3.99      1.62 o 
   1   1  21        1.27        0.72      0.98 o 
   2   1  21       24.12       26.82      4.09 o 
   3   1  21       30.06       24.98      5.33 o 
  -3   2  21       31.74       29.98      3.20 o 
  -2   2  21       12.88        9.23      3.10 o 
  -1   2  21       49.48       45.41      3.74 o 
   0   2  21       39.28       35.70      2.60 o 
   1   2  21       49.65       43.83      2.95 o 
   2   2  21       12.90        9.58      6.15 o 
   3   2  21       31.78       29.45      3.44 o 
  -3   3  21      109.10      105.76      5.57 o 
  -2   3  21        5.53        5.18      2.04 o 
  -1   3  21       11.47       10.61      3.50 o 
   0   3  21       30.71       25.68      2.78 o 
   1   3  21       11.44        7.27      4.39 o 
   2   3  21        5.47        5.39      3.61 o 
   3   3  21      108.64      115.10      6.44 o 
  -3   4  21       15.31       13.46      5.73 o 
  -2   4  21       10.95       11.13      3.67 o 
  -1   4  21       11.12       11.39      3.34 o 
   0   4  21        7.84        4.60      2.12 o 
   1   4  21       11.09        8.54      5.08 o 
   2   4  21       11.01       10.06      6.24 o 
   3   4  21       15.29       11.22      3.95 o 
  -3   5  21       52.97       67.71      3.88 o 
  -2   5  21       52.07       54.57      3.16 o 
  -1   5  21       64.46       88.53      4.02 o 
   0   5  21       67.91       77.97      3.50 o 
   1   5  21       64.36       85.27      5.62 o 
   2   5  21       52.08       55.32      5.14 o 
   3   5  21       52.97       64.33      5.44 o 
  -3   6  21        5.37        6.07      2.99 o 
  -2   6  21      110.57      131.66      4.49 o 
  -1   6  21      104.90      122.84      4.72 o 
   0   6  21        4.61        4.14      2.01 o 
   1   6  21      105.22      122.40      6.66 o 
   2   6  21      110.25      124.98      7.80 o 
   3   6  21        5.33        4.22      5.69 o 
  -3   7  21      115.59      118.94      5.47 o 
  -2   7  21        9.97       11.97      4.77 o 
  -1   7  21       39.61       43.98      3.01 o 
   0   7  21        3.88        2.30      1.35 o 
   1   7  21       39.66       44.01      3.62 o 
   2   7  21        9.99       12.50     11.69 o 
   3   7  21      115.90      132.23      8.35 o 
  -2   8  21        2.42        2.01      1.34 o 
  -1   8  21       77.73       90.55      3.93 o 
   0   8  21      117.23      142.88      5.23 o 
   1   8  21       77.44       92.93      5.32 o 
   2   8  21        2.40        2.76      3.73 o 
  -2   9  21       76.42       84.67      4.10 o 
  -1   9  21       61.65       64.98      3.33 o 
   0   9  21      412.60      455.82      8.79 o 
   1   9  21       61.83       72.23      5.37 o 
   2   9  21       76.30       81.60      6.23 o 
  -2  10  21      120.65      143.55      5.22 o 
  -1  10  21       65.58       75.19      3.67 o 
   0  10  21       18.52       20.61      3.30 o 
   1  10  21       65.33       70.51      4.47 o 
   2  10  21      120.82      138.29      8.17 o 
  -1  11  21       23.30       18.69      3.40 o 
   0  11  21        2.08        1.04      1.14 o 
   1  11  21       23.45       14.77     10.84 o 
   0  12  21      133.68      148.29      5.64 o 
   0   0  22        3.39        4.10      2.79 o 
   1   0  22      149.67      152.89      6.44 o 
   2   0  22       42.64       49.53      3.85 o 
   3   0  22        9.86        4.99      4.13 o 
  -3   1  22      108.10      116.36      4.57 o 
  -2   1  22       63.46       68.75      4.47 o 
  -1   1  22       26.21       28.25      3.25 o 
   0   1  22       31.36       27.28      2.10 o 
   1   1  22       26.14       28.95      2.59 o 
   2   1  22       63.34       68.73      4.05 o 
   3   1  22      108.21      119.35      6.72 o 
  -3   2  22        8.65        7.63      3.51 o 
  -2   2  22        2.44        2.89      1.96 o 
  -1   2  22        6.05        7.39      3.39 o 
   0   2  22        1.10        2.33      0.90 o 
   1   2  22        6.01        6.64      4.98 o 
   2   2  22        2.42        3.18      1.94 o 
   3   2  22        8.71        8.58      4.96 o 
  -3   3  22       68.53       75.88      4.34 o 
  -2   3  22      157.32      176.65      5.79 o 
  -1   3  22       59.82       66.42      3.91 o 
   0   3  22       16.80       15.24      6.33 o 
   1   3  22       59.80       63.27      5.66 o 
   2   3  22      157.47      176.83      7.58 o 
   3   3  22       68.57       78.48      5.11 o 
  -3   4  22        9.44        8.59      5.49 o 
  -2   4  22       31.83       37.72      3.41 o 
  -1   4  22       10.39        5.13      1.85 o 
   0   4  22        0.04        0.75      1.00 o 
   1   4  22       10.33        5.55      3.25 o 
   2   4  22       31.93       35.56      5.95 o 
   3   4  22        9.34        7.87      5.38 o 
  -3   5  22       14.61        9.90      5.22 o 
  -2   5  22      109.94      112.48      3.89 o 
  -1   5  22       62.28       69.23      3.70 o 
   0   5  22       13.30       11.68      3.58 o 
   1   5  22       62.36       73.74      4.47 o 
   2   5  22      110.06      112.28      7.87 o 
   3   5  22       14.64       11.86      9.66 o 
  -2   6  22       47.70       42.19      3.18 o 
  -1   6  22       57.21       67.46      3.25 o 
   0   6  22        4.63        2.07      1.22 o 
   1   6  22       57.27       69.54      5.61 o 
   2   6  22       47.65       46.14      5.02 o 
  -2   7  22       29.41       34.41      2.95 o 
  -1   7  22       33.49       38.37      2.67 o 
   0   7  22      186.47      184.86      5.68 o 
   1   7  22       33.60       37.22      3.51 o 
   2   7  22       29.30       35.57      7.26 o 
  -2   8  22       27.51       32.15      3.00 o 
  -1   8  22       18.65       19.19      6.37 o 
   0   8  22        0.22        1.23      1.18 o 
   1   8  22       18.70       23.09      3.41 o 
   2   8  22       27.49       33.49      5.91 o 
  -2   9  22        7.82        6.61      4.38 o 
  -1   9  22       38.38       39.29      3.11 o 
   0   9  22       14.94       10.42      6.51 o 
   1   9  22       38.38       33.86      9.35 o 
   2   9  22        7.82        7.40      6.37 o 
  -1  10  22       22.47       28.32      3.00 o 
   0  10  22       24.03       24.92      3.98 o 
   1  10  22       22.52       30.21      4.82 o 
   0  11  22        0.83        0.61      1.05 o 
   1   0  23       39.61       44.54      3.53 o 
   2   0  23        3.36        4.27      2.60 o 
   3   0  23       86.08       91.18      4.71 o 
  -3   1  23       20.31       17.28      4.10 o 
  -2   1  23       56.39       58.47      3.28 o 
  -1   1  23        8.42        4.80      2.64 o 
   0   1  23       24.66       28.63      2.25 o 
   1   1  23        8.37        4.50      2.09 o 
   2   1  23       56.57       59.28      4.62 o 
   3   1  23       20.25       12.68      9.14 o 
  -2   2  23       57.50       66.79      3.79 o 
  -1   2  23       49.27       56.87      3.28 o 
   0   2  23      115.83      141.24      4.66 o 
   1   2  23       49.34       57.70      4.85 o 
   2   2  23       57.64       62.51      6.10 o 
  -2   3  23       30.29       32.41      3.19 o 
  -1   3  23       49.96       47.09      2.82 o 
   0   3  23       66.79       73.66      3.82 o 
   1   3  23       49.81       46.59      5.33 o 
   2   3  23       30.54       30.75      5.18 o 
  -2   4  23       43.92       48.17      2.93 o 
  -1   4  23        4.66        3.47      1.37 o 
   0   4  23       73.16       90.85      4.81 o 
   1   4  23        4.69        2.72      2.83 o 
   2   4  23       43.77       47.42      5.89 o 
  -2   5  23       70.32       67.70      3.17 o 
  -1   5  23       42.23       44.70      2.52 o 
   0   5  23       43.68       50.68      3.30 o 
   1   5  23       42.34       50.10      5.51 o 
   2   5  23       70.33       69.64      5.75 o 
  -2   6  23        8.63        2.94      1.64 o 
  -1   6  23       14.29       13.31      3.43 o 
   0   6  23       16.39       18.94      4.58 o 
   1   6  23       14.34       14.08      8.26 o 
   2   6  23        8.79        3.77      2.80 o 
  -2   7  23       11.04        7.47      4.87 o 
  -1   7  23        4.20        2.30      1.19 o 
   0   7  23        6.02        4.84      2.83 o 
   1   7  23        4.18        1.86      1.96 o 
   2   7  23       11.11        7.69     10.60 o 
  -1   8  23       51.10       53.12      3.31 o 
   0   8  23        0.05        1.10      1.39 o 
   1   8  23       51.22       50.42      3.97 o 
  -1   9  23       15.90        7.14      4.31 o 
   0   9  23       34.96       31.18      4.02 o 
   1   9  23       15.79        6.70      5.88 o 
   0   0  24      168.60      127.47     10.41 o 
   1   0  24        3.64        2.80      2.35 o 
   2   0  24       31.59       20.56      4.37 o 
  -2   1  24       32.95       40.09      3.24 o 
  -1   1  24      122.54      143.45      4.72 o 
   0   1  24       83.41       85.37      7.22 o 
   1   1  24      122.67      137.82      7.62 o 
   2   1  24       32.98       43.32      5.60 o 
  -2   2  24       15.25        9.34      5.40 o 
  -1   2  24        5.41        3.11      2.46 o 
   0   2  24       30.55       28.59      3.36 o 
   1   2  24        5.35        4.58      3.49 o 
   2   2  24       15.28        9.88      8.85 o 
  -2   3  24      114.95      130.29      4.91 o 
  -1   3  24       77.70       76.09      3.57 o 
   0   3  24        0.36        0.67      1.31 o 
   1   3  24       77.70       78.15      6.91 o 
   2   3  24      115.20      130.89      7.89 o 
  -2   4  24       30.20       31.25      3.20 o 
  -1   4  24       22.79       22.15      2.22 o 
   0   4  24        0.10        1.31      1.45 o 
   1   4  24       22.67       20.92      5.28 o 
   2   4  24       30.19       33.17      4.22 o 
  -1   5  24        3.23        2.84      1.85 o 
   0   5  24        9.33        8.57      5.94 o 
   1   5  24        3.29        3.17      4.44 o 
  -1   6  24       96.71      123.34      4.83 o 
   0   6  24        0.24        0.60      1.28 o 
   1   6  24       96.70      124.49      7.74 o 
  -1   7  24       38.79       41.48      3.24 o 
   0   7  24        0.04        0.47      1.24 o 
   1   7  24       38.86       46.18      5.12 o 
   1   0  25        2.57        1.59      0.97 o 
  -1   1  25        6.26        3.28      2.50 o 
   0   1  25        7.07        6.13      4.55 o 
   1   1  25        6.28        2.72      3.22 o 
  -1   2  25       10.39        7.28      4.66 o 
   0   2  25       21.66       22.89      6.01 o 
   1   2  25       10.38        8.88      7.11 o 
  -1   3  25       59.24       61.00      3.63 o 
   0   3  25        2.32        3.20      3.38 o 
   1   3  25       59.43       57.99      5.33 o 
  -1   4  25       17.53       13.88      6.59 o 
   0   4  25        0.36        0.61      1.68 o 
   1   4  25       17.53       21.51      4.82 o 
   0   5  25      149.49      161.95      6.64 o 
                                                 
